# Supplementary material for: Comparative genomic analysis of the ‘pseudofungus’ Hyphochytrium catenoides
Source: Open Biol. 2018 Jan 10;8(1):170184. doi: 10.1098/rsob.170184 (PMC5795050; doi:10.1098/rsob.170184)
Supplement: Table S4 [file rsob170184supp20.xlsx]

## Sheet: Sheet1
	Taxa (genomes searched) - % identifies of top hit versus flagellum proteome are shown
Gen Bank, Accession	bade	hosa		chre	trbr	nagr	naga	thps	ecsi	sapa	phso	hyca	Flagellum protein present in both Opimoda and Diphoda	Lost in H. catenoides (compared to Stramenopiles)	Posterior Flagellum Proteome C. bullosa (Fu et al. 2014)	Posterior Flagellum Proteome C. bullosa (Fu et al. 2014)	Putative annotations of flagella proteins shown on figure X
CBJ48364.1	0	39.06		32.37	0	0	0	0	100	33.9	0	0	1	1			hypothtical protein with N-terminal ankyrin repeats
CBJ48386.1	39.36	0		0	0	0	0	0	100	35.97	0	0	1	1			hypothetical protein with EF-hand domain
CBN77293.1	45.89	47.48		54.07	35.83	38.96	0	0	100	43.5	47.62	0	1	1			hypothetical protein, Transglutaminase-like superfamily
CBN80015.1	31.77	26.6		25.66	25.97	0	0	28.91	100	44.83	43.63	0	1	1			dynein regulatory complex protein 1
CBJ32590.1	26.98	27.22		0	28.85	28.42	0	28.98	100	23.66	24.58	0	1	1			pseudouridine synthase
CBJ29742.1	67.19	53.42		70.15	0	0	0	47.76	100	61.04	49.06	0	1	1			hypothetical protein with histone RNA hairpin-binding protein RNA-binding domain
CBJ27106.1	20.23	19.4		23.16	0	0	0	0	100	22.94	25.62	0	1	1			hypothetical protein with partial dynein heavy chain, N-terminal region 2;
CBJ33456.1	27.35	0		34.13	0	0	30.95	28.76	100	36.89	32.79	0	1	1			mRNA decapping enzyme 1 (Dcp1)
CBN74482.1	0	41.6		0	39.43	0	0	31.33	100	52.66	51.21	0	1	1			phosphagen (guanidino) kinases such as creatine kinase and similar enzymes
CBN80045.1	29.34	0		0	0	0	60.06	41.72	100	47.9	49.71	0	1	1			Inositol 2-dehydrogenase
CBJ31039.1	29.94	0		0	0	20.71	0	0	100	27.12	34.42	0	1	1			conserved hypothetical protein
CBN78900.1	0	28.28		0	0	0	0	24.81	100	25.77	26.35	0	1	1			annexin domain containing protein
CBJ25526.1	0	0		0	0	0	0	27.95	100	0	26.36	0		1			anoctamin calcium-activated chloride channel
CBN79560.1	0	0		0	0	0	0	57.14	100	30.46	0	0		1			hypothetical protein
CBJ26280.1	0	0		0	0	0	0	0	100	0	34.09	0		1			conserved hypothetical protein
CBJ32040.1	0	0		0	0	0	0	0	100	0	45.6	0		1			conserved hypothetical protein with PD-(D/E)XK nuclease superfamily
CBJ32185.1	0	0		0	0	0	0	0	100	0	25.07	0		1			EF hand family protein
CBJ33597.1	0	0		0	0	0	0	0	100	0	20.37	0		1			hypothetical protein
CBN74880.1	0	0		0	0	0	0	0	100	0	26.35	0		1			C2 domain containing protein
CBJ26026.1	0	0		46.12	0	29.88	30.57	34.31	100	31.22	40.68	0		1			short-chain alcohol dehydrogenase-like protein
CBJ25694.1	0	0		34.42	0	31.05	0	0	100	36.16	30.22	0		1			von willebrand factor type A (vWA) domain containing protein
CBJ25762.1	0	0		31.51	0	26.01	0	0	100	24.51	23.66	0		1			radial spoke protein 7
CBJ26874.1	0	0		0	0	0	32.81	25.84	100	26.91	28.37	0		1			ATP synthase: assembly factor for F1 component
CBJ33154.1	0	0		39.91	0	0	0	41.59	100	32.92	33.44	0		1			conserved hypothetical protein containing a DUF389 domain
CBN76804.1	0	0		31.13	0	0	0	31.63	100	41.05	44.05	0		1			conserved hypothetical protein containing a Von Willebrand factor type A (vWA) and a alpha-kinase family domain
CBJ27457.1	0	0		0	0	30.37	0	0	100	37.3	35.79	0		1			conserved hypothetical protein containing a Ca2+-binding protein, EF-hand superfamily domain
CBJ30186.1	0	0		26.6	0	0	0	0	100	33.66	28.12	0		1			conserved hypothetical protein
CBN78920.1	0	0		0	0	0	0	0	100	34.15	29.49	0		1			conserved hypothetical protein
CBJ27698.1	0	0		0	0	0	0	0	100	37.1	37.31	0		1		1	conserved hypothetical protein
CBJ27174.1	83.71	78.82		82.29	73.94	82.01	81.39	87.46	100	86.09	85.9	87.1	1			1	phosphatase PP1
CBJ29307.1	64.05	64.38		63.83	62.67	58.61	71.4	71.24	100	70.48	71.19	71.36	1			1	Heat shock protein 70, likely pseudogene
CBJ34040.1	36.62	38.17		34.74	33.57	41.49	32.05	51.25	100	44	44.89	45.89	1			1	conserved hypothetical protein
CBJ48963.1	82.78	83.43		82.78	73.74	72.88	94.48	93.44	100	96.13	95.03	95.56	1			1	Arf1, ARF family GTPase
CBN75242.1	42.15	45.43		41.11	37.69	45.87	34.02	32.81	100	50.97	52.77	44.01	1			1	flagellar radial spoke protein 16
CBN78577.1	45.62	39.89		41.85	34.76	40.66	52.67	54.37	100	45.97	47.75	54.46	1			1	udp-n-acetylglucosamine pyrophosphorylase
CBN79257.1	34.09	39.15		34.29	30.62	40.77	37.29	37.46	100	48.41	40.69	32.62	1			1	kinesin-like protein
CBN79843.1	45.74	41.2		39.64	38.13	40	29.59	28.04	100	56.72	55.82	52.57	1			1	Flagellar WD repeat-containing protein Pf 20
CBJ25580.1	38.59	37.91		39.74	27.77	23.27	0	0	100	48.87	42.81	33.98	1			1	flagellar associated protein
CBJ34262.1	21.99	23.27		25.18	21.1	20.21	0	0	100	34.05	33.25	37.14	1			1	conserved hypothetical protein
CBN80239.1	50.79	48.26		55	52.33	46.96	0	0	100	55.42	55.81	55.15	1			1	p28, 28 kDa light chain of axonemal inner dynein arms
CBJ26132.1	0	0		46.67	0	0	36.96	46.39	100	0	0	0				1	PAS/PAC sensor hybrid histidine kinase putative blue light receptor
CBN75446.1	0	0		0	0	0	0	0	100	36.47	37.97	41.67				1	conserved hypothetical protein
CBJ30163.1	0	26.84		0	0	28.82	0	31.88	100	37.57	31.56	34.29	1		1		similar to titin isoform N2-B
CBJ29112.1	0	0		0	0	0	0	0	100	23.48	0	35.63			1		conserved hypothetical protein
CBJ28331.1	0	0		0	0	0	0	31	100	37.65	45.6	37.86			1		Tubular mastigoneme-related protein
CAT18825.1	0	38.1		0	0	0	87.91	89.77	0	0	0	0	1
CBJ18018.1	0	69.8		0	0	0	86.31	0	0	0	0	0	1
CBN77922.1	27.33	28.47		32.86	0	0	0	29.47	100	0	0	0	1
CBN78346.1	26.56	24.17		0	0	0	0	0	100	0	0	0	1
CBN77184.1	0	29.86		0	0	30.85	30.4	37.43	100	0	0	0	1
CBJ48537.1	0	26.46		26.46	0	0	0	0	100	0	0	0	1
CBN77675.1	0	24.68		0	0	22.06	0	0	100	0	0	0	1
CBJ27319.1	0	35.66		0	0	0	0	0	100	0	0	0	1
CBJ29477.1	0	35.64		0	0	0	0	0	100	0	0	0	1
CBJ32137.1	0	28.81		0	0	0	0	0	100	0	0	0	1
CBN77702.1	0	27.57		0	0	0	0	0	100	0	0	0	1
CBN79774.1	0	26.48		0	0	0	0	0	100	0	0	0	1
CBN80154.1	0	34.53		0	0	0	0	0	100	0	0	0	1
CBN78578.1	45.45	47.83		50.52	38.76	0	57.51	58.42	100	0	0	55.32	1
CBJ48622.1	0	28.97		32.46	0	0	0	25.86	100	0	0	26.54	1
CBN78469.1	0	32.28		38	0	0	0	56.42	100	0	0	50.63	1
CBN75015.1	0	42.95		36.9	0	0	0	0	100	0	0	37.41	1
CBN73956.1	0	27.73		0	0	0	0	0	100	0	0	29.69	1
CBJ26674.1	26.82	22.33		30.32	33.05	27.11	34.37	31.06	100	0	24.88	22.15	1
CBJ25705.1	40.54	39.09		29.81	44.04	0	32.46	39.09	100	32.81	0	40	1
CBJ31062.1	30.49	30.44		25.76	22.81	21.78	0	23.35	100	34.82	0	35.07	1
CBN78919.1	42.6	45.45		47.85	0	34.23	47.19	38.67	100	45.45	0	43.29	1
CBJ26655.1	22.18	23.89		33.71	0	31.74	0	26.57	100	23.37	0	30.35	1
CBJ30272.1	41.29	43.94		0	0	43.99	62.25	61.52	100	0	60.56	58.76	1
CBN73927.1	34.2	39.48		0	0	39.13	33.53	35.5	100	0	35.69	35.51	1
CBN76611.1	37.08	39.33		0	0	36.56	32.49	33.52	100	0	32.76	31.64	1
CBN78272.1	35.06	30.82		37.23	38.18	0	42.42	0	100	0	42.86	40	1
CBJ28163.1	33.79	22.32		27.39	26.69	0	0	0	100	0	38.14	34.38	1
CBJ48326.1	0	27.04		39.82	27.49	41.79	49.16	42.03	100	0	26.02	35.92	1
CBJ26011.1	28.36	0		30.41	31.75	24.05	32.83	28.02	100	0	25.23	27.11	1
CBN76122.1	0	39.55		38.83	0	0	35.87	40.42	100	37.07	0	34.51	1
CBJ26706.1	0	29.19		38.22	34.84	0	0	0	100	32.11	0	34.48	1
CBJ48613.1	0	24.78		35.12	0	0	0	26.69	100	26.17	0	26.2	1
CBN76841.1	0	35.5		0	0	0	0	27.85	100	26.09	0	42.27	1
CBN79789.1	0	26.94		0	0	0	32.08	0	100	29.9	0	23.08	1
CAT18823.1	59.92	58.86		56.86	52.47	31.03	67.92	78.23	56.15	30.54	26.37	31.55	1
CBJ25536.1	49.85	48.84		53.73	38.84	48.8	67.86	60.78	100	57.4	52.38	60.48	1
CBJ25570.1	41.97	40.42		42.14	39.5	40.03	38.61	53.18	100	43.42	45.48	47.45	1
CBJ25619.1	36.9	36.72		45.06	34.88	33.88	63.33	58.81	100	34.74	35.17	38.19	1
CBJ25651.1	28.57	25.28		38.53	29.84	31.02	60.98	59.04	100	29.49	29.47	29.79	1
CBJ25788.1	36.03	36.82		37.77	35.96	34.53	35.14	35.77	100	39	36.8	37.65	1
CBJ25862.1	36.49	50.29		43.34	27.41	40.18	42.04	28.75	100	44.85	46.29	47.11	1
CBJ25899.1	45.21	41.73		49.04	50.52	43.4	47.33	46.88	100	74.04	53.12	55.63	1
CBJ25902.1	49.36	47.76		50.93	42.65	43.86	31.24	30.77	100	63.27	63.33	63.76	1
CBJ25956.1	31.42	46.69		49.67	27.22	30.07	56.42	42.03	100	36.18	32.44	44.55	1
CBJ26064.1	88.24	86.74		88.26	84.47	88.03	96.24	93.9	100	90.61	90.61	90.82	1
CBJ26065.1	88.11	87.1		88.14	84.85	87.91	96.05	93.72	100	90.47	90.47	90.68	1
CBJ26305.1	38.83	39.97		38.58	27.78	39.38	28.12	34.32	100	42.29	44.37	39.11	1
CBJ26371.1	30.3	32.56		33.39	27.38	34.16	46.41	30.05	100	36.93	36.28	41.77	1
CBJ26575.1	43.36	39.62		43.21	41.74	40.1	60.09	64.47	100	62.7	63.36	62.07	1
CBJ27020.1	38.03	38.1		39.96	37.37	40.65	52.21	35.08	100	36.47	46.16	45.16	1
CBJ27165.1	43.5	44.95		47.46	37.67	37.53	32.54	30.97	100	57.27	56.55	61.97	1
CBJ27270.1	23.73	22.69		23.84	25.11	25.46	26	22.55	100	74.6	75.29	72.69	1
CBJ27566.1	29.71	31.3		30.19	28.18	30.69	43.07	31.38	100	40.36	30.57	32.11	1
CBJ27642.1	65.01	66.47		67.13	64.16	56.19	22.81	21.35	100	85.43	83.86	84.39	1
CBJ27915.1	94.21	89.64		89.42	84.57	90	71.28	90	100	89.9	94.18	93.19	1
CBJ28010.1	49.17	50.99		51.1	46.32	45.36	45.74	57.07	100	56.34	54.45	56.37	1
CBJ28078.1	55.39	53.77		70.35	54.47	61.17	80.42	78.63	100	78.75	78.75	77.75	1
CBJ28184.1	87.02	85.43		89.66	86.98	89.52	96.16	97.24	100	92.27	92.27	91.59	1
CBJ28197.1	34.81	32.26		32.4	36.26	30.93	32.32	32	100	33.87	34.22	37.22	1
CBJ28440.1	35.25	34.13		44.28	44.39	44.19	29.92	49.04	100	36	37.72	44.61	1
CBJ28530.1	38.66	45.92		44.09	46.07	43.53	36.05	53.85	100	62.63	62.63	65.17	1
CBJ28568.1	39.58	39.98		35.83	33.66	37	41.36	38.88	100	42.12	39.98	40.9	1
CBJ28571.1	38.32	40.32		38.38	36.49	37.06	39.88	37.78	100	40.87	39.86	39.59	1
CBJ28572.1	40.81	44.46		38.4	36.49	38.14	41.08	39.18	100	46.42	45.15	42.88	1
CBJ28573.1	49.12	46.67		44.73	37.61	43.87	51.17	48.2	100	50.55	50.28	52.86	1
CBJ28578.1	25.76	28.06		25.52	28.52	26.2	36.81	25.99	100	25.99	25.08	27.76	1
CBJ28610.1	53.89	46.83		46.77	45.21	50.26	54.46	55.56	100	51.1	45.31	57.89	1
CBJ28633.1	30.86	26.7		33.2	38.3	40.38	56.46	27.73	100	41.28	36.54	29.53	1
CBJ28719.1	40.12	40.04		38.02	35.92	35.94	35.43	35.7	100	43.62	42.83	41.37	1
CBJ28741.1	27.55	26.46		32.49	29.7	26.11	48.28	55.56	100	29.04	33.43	34.36	1
CBJ28807.1	35.06	59.7		55.22	58.46	31.84	58.46	74.63	100	62.16	57.36	58.39	1
CBJ28846.1	46.6	50.77		45.48	56.38	55.05	42.76	62.66	100	68.14	70.59	68.87	1
CBJ28896.1	71.88	75.51		69.8	65.73	69.26	72.54	72.54	100	71.98	75.1	63.32	1
CBJ29013.1	51.43	60.94		47.76	47.5	42.65	55.88	52.31	100	51.52	49.25	53.52	1
CBJ29039.1	27.35	26.62		32	30.95	26.2	26.73	31.71	100	26.3	28.8	26.28	1
CBJ29197.1	64.76	63.95		71.1	67.6	66.76	79.36	79.77	100	80.17	79.51	79.75	1
CBJ29295.1	74.67	75.57		72.96	72.09	67.47	78.8	82.13	100	78.42	81.83	82.22	1
CBJ29305.1	42.54	31.1		40.62	30.56	40.8	43.76	39.93	100	40.09	42.08	43.66	1
CBJ29376.1	33.04	34.95		38.57	30.2	43.98	48.98	33.04	100	46.73	47.32	41.63	1
CBJ29580.1	37.93	59.38		49.29	36.43	27.75	62.99	59.89	100	23.84	30.16	52.59	1
CBJ29665.1	48.31	46.38		49.05	47.76	50.29	34.83	57.55	100	52.33	55.46	55.13	1
CBJ29675.1	32.48	26.68		42.75	30.13	32.51	44.51	47.1	100	35.3	34.44	35.05	1
CBJ29733.1	39.85	40.12		40.12	37.86	38.17	47.55	47.98	100	48.34	49.65	52.54	1
CBJ29923.1	40.1	35.43		45.24	42.55	41.99	37.78	54.74	100	44.03	40.65	42.89	1
CBJ29997.1	58.51	57.44		59.28	57.31	54.14	64.09	58.31	100	62.02	61.13	55.92	1
CBJ30051.1	25.06	25.93		25.11	22.32	21.27	55.56	26.62	100	32.36	31.43	38.41	1
CBJ30094.1	44.2	41.17		45.78	39.5	37.03	32.92	33.14	100	59.95	60.79	59.25	1
CBJ30119.1	71.55	72.61		69.53	55.22	67.6	76.98	79.57	100	76.95	76.54	78.66	1
CBJ30123.1	24.57	30.09		34.57	28.06	35.96	26.51	28.77	100	38.83	31.69	33.67	1
CBJ30276.1	34.72	35.38		29.53	30.29	31.92	35.17	34.85	100	35.71	37.42	38.46	1
CBJ30340.1	63.47	69.55		67.37	64.65	63.14	71.05	66.32	100	69.07	69.18	67.69	1
CBJ30420.1	38.04	40.91		29.94	35.44	34.34	36.84	30.59	100	35.06	28.3	34.21	1
CBJ30466.1	27.36	29.15		27.14	30.43	27.46	37.57	34.69	100	28.35	26.99	32.88	1
CBJ30475.1	41.36	39.5		47.67	39.52	42.19	30.73	66.91	100	66.08	68.05	67.25	1
CBJ30601.1	87.95	88.5		87.27	72.68	87.13	92.8	85.94	100	95.21	95.74	51.41	1
CBJ30701.1	87.88	86.64		87.91	84.62	87.44	95.81	93.95	100	90.23	90.23	90.21	1
CBJ30889.1	45.64	62.86		61.38	39.31	57.04	45.95	61.59	100	67.07	64.17	53.96	1
CBJ30911.1	42.34	42.24		46.38	38.25	43.29	39.77	67.69	100	53.86	54.3	61.86	1
CBJ30928.1	40.64	41.5		43.24	35.62	43.51	44.04	41.75	100	32.65	37.16	32.51	1
CBJ31040.1	46.15	46.7		52.05	42.37	40.82	32.16	32.19	100	59.62	60.2	56.01	1
CBJ31041.1	43.21	44.68		42.97	39.72	36.24	33.65	33.64	100	56.02	56.45	45.69	1
CBJ31269.1	35.45	33.66		40.22	28.89	35.5	27.11	40.15	100	36.46	31.59	30.71	1
CBJ31339.1	49.31	44.48		42.88	41.91	44.59	45.29	43.26	100	48.22	50.84	53.25	1
CBJ31415.1	36.26	36.41		33.44	32.83	33.44	38.21	39.47	100	37.94	40.93	37.37	1
CBJ31830.1	36.36	35.26		28.83	36.05	36.89	47.8	36.65	100	42.35	48.03	43.88	1
CBJ31978.1	89.66	92.13		89.41	80.68	84.44	89.89	88.31	100	95.51	95.51	50.56	1
CBJ32017.1	94.43	94.42		91.95	89.33	92.11	97.37	97.14	100	97.39	97.37	64.94	1
CBJ32211.1	48.34	48.24		50.15	39.33	36.3	32.02	32.31	100	55.91	52.44	48.15	1
CBJ32337.1	36.08	31.28		34.63	27.76	38.67	47.44	43.14	100	46.34	41.16	39.9	1
CBJ32357.1	46.17	44.42		44.39	41.57	40.46	37.22	40.38	100	48.43	52.83	45.57	1
CBJ32365.1	38.24	41.38		39.36	35.88	34.02	36.46	35.15	100	40.11	43.01	44.09	1
CBJ32589.1	53.91	48.28		53.75	45.72	48.35	70.62	59.72	100	65.73	67	68.07	1
CBJ32625.1	48.03	47.47		49.92	45.67	45.5	26.03	56.65	100	68.54	65.04	69.49	1
CBJ32677.1	54.15	61.83		58.71	56.72	55.53	65.53	65.79	100	54.04	63.38	65.32	1
CBJ32705.1	39.09	38.74		33.23	32.09	31.68	28.7	31.01	100	39.03	35.62	45.11	1
CBJ32822.1	59.82	66.46		62.16	60.66	60.74	65.86	71.17	100	72.95	72.59	69.49	1
CBJ32839.1	74.34	75.08		72.8	71.76	67.36	78.46	79.31	100	77.69	81.83	82.54	1
CBJ32979.1	41.67	40		42.59	38.29	36.62	38.89	49.57	100	44.36	42.86	38.98	1
CBJ33055.1	33.98	28.93		28.53	27.34	32.63	31.68	21.69	100	30.67	34.06	30.03	1
CBJ33223.1	45.92	29.84		30.64	29.96	40.37	42.09	35.83	100	40.73	41.26	39.76	1
CBJ33287.1	22.66	25.93		22.08	27.36	39.31	26.44	40.51	100	48.22	46.47	43.53	1
CBJ33628.1	30.38	29.57		30.48	28.27	28.54	31.83	27.4	100	25.49	25.86	25.65	1
CBJ33758.1	45.78	45.78		45.56	43.37	43.37	43.37	41.43	100	46.99	46.99	61.43	1
CBJ33997.1	26.88	35.11		34.51	42.66	38.05	25.94	25.41	100	50.65	58.22	48.15	1
CBJ34064.1	35.23	29.31		24.35	38.53	36.04	39.27	44.95	100	56.17	54.48	44.43	1
CBJ48362.1	36.96	38.04		37.04	37.23	38.46	40.24	38.24	100	36.96	56.04	52.22	1
CBJ48439.1	31.71	23.44		30.69	39.22	28.85	31.88	29.28	100	24.79	26.25	28.8	1
CBJ48460.1	65.01	71.25		72.19	61.77	61.42	77.27	78.09	100	69.82	76.22	74.1	1
CBJ48496.1	42.64	40.74		42.3	40.47	38.65	22.78	24.87	100	44.23	41.99	49.47	1
CBJ48641.1	59.15	60.56		62.68	57.34	57.04	66.43	71.13	100	75.52	74.83	73.94	1
CBJ48797.1	60.97	57.4		31.02	26.33	52.19	24.59	66.47	100	67.25	69.63	43.64	1
CBJ48836.1	39.68	36.53		48.1	27.97	35.87	34.82	34.24	100	31.27	31.14	36.58	1
CBJ48847.1	33.68	36.24		33.33	27.59	29.17	51.11	41.26	100	46.45	46.62	48.98	1
CBJ48862.1	66.51	69.34		64.81	56.22	62.01	69.23	72.32	100	68.75	68.3	71.11	1
CBJ48959.1	26.29	30.47		38.2	25.68	20.09	32	27.06	100	29.61	31.15	41.5	1
CBJ48982.1	29.95	34.27		34.78	27.16	28.1	29.63	29.23	100	36.84	31.22	31.8	1
CBJ49167.1	40.99	43.29		40.81	42.57	37.04	47.13	41.55	100	47.43	46.14	46.52	1
CBJ49240.1	54.01	57.11		55.7	40.97	42.53	32.17	32.02	100	63.01	64.99	68.34	1
CBJ49241.1	40.66	41.33		42.53	36.68	34.76	29.73	31.44	100	52.47	45.63	55.21	1
CBN73796.1	37.66	38.57		35.97	34.53	39.92	39.13	37.48	100	41.46	40.74	41.72	1
CBN74045.1	88.36	81.1		77.91	69.33	72.12	64.44	79.62	100	97.45	91.76	98.67	1
CBN74276.1	44.89	45.23		44.02	38.88	37.59	42.44	64.8	100	66.61	63.61	67.63	1
CBN74349.1	26.39	30.55		26.91	24.42	26.43	28.52	25.41	100	25.98	26.41	31.22	1
CBN74395.1	51.76	54.38		53.54	37.29	48.14	64.05	54.69	100	51.83	51.85	39.29	1
CBN74437.1	28.5	26.96		30.43	25.37	26.92	27.1	30.57	100	31.62	32.09	27.97	1
CBN74485.1	42.77	42.57		49.37	35.06	38.6	32.07	32.24	100	55.91	53.6	55.2	1
CBN74693.1	38.14	38.54		37.55	29.12	36.3	62.84	38.87	100	43.38	41.33	46.1	1
CBN74902.1	51.66	46.38		60.4	49.35	46.01	67.33	59.55	100	58.75	55.66	52.81	1
CBN75086.1	38.41	42.92		28.6	27.79	37.42	42.92	48.26	100	44.89	42.92	45.34	1
CBN75122.1	68.85	68.25		60	45.13	55.65	73.74	63.49	100	72.13	72.27	68.09	1
CBN75154.1	36.18	36.9		37.5	35.75	38.01	31.88	30.72	100	42.28	40.99	34.26	1
CBN75228.1	38.46	48.36		45.11	42.47	45.49	40.71	33.07	100	39.55	39.29	55.74	1
CBN75297.1	30.09	43.36		29.21	31.01	43.57	27.49	39.49	100	35.6	39.1	48.92	1
CBN75594.1	48.01	50.94		49.33	40.96	38.54	42.03	42.6	100	42.97	46.66	49.7	1
CBN75980.1	27.89	32.65		44.48	26.45	31.38	32.03	33.92	100	33.75	33.55	42.29	1
CBN76011.1	64.16	70.79		70.06	65.34	60	49.4	68.54	100	78.05	78.21	83.89	1
CBN76027.1	34.69	34.34		34.6	32.66	35.26	32.91	32.16	100	31.74	31.91	32.24	1
CBN76039.1	37.37	33.47		36.63	24.7	31.25	36.86	36.44	100	38.71	40.73	39.39	1
CBN76110.1	40.1	44.74		47.27	43.17	38.98	43.67	47.97	100	40.55	45.51	44.91	1
CBN76243.1	43.93	45.44		42.08	41.09	41.53	28.53	28.78	99.01	57.04	54.2	55.24	1
CBN76541.1	32.39	32.88		28.95	30.5	32.68	30.77	30	100	55.56	61.49	35.17	1
CBN76553.1	57.45	57.78		57.83	50.89	57.74	68.18	60.47	100	64.83	64.95	57.14	1
CBN76592.1	29.55	28.41		31.63	32.59	27.2	39.69	26.49	100	27.66	40.43	33.64	1
CBN76893.1	60.11	62.66		60.42	43.62	54.21	41.01	58.16	100	67.82	65.9	61.88	1
CBN76967.1	45.88	40.71		54.12	42.72	44.2	45.35	48	100	46.07	49.4	42.49	1
CBN77137.1	28.72	28.09		28.39	26.03	27.79	32.4	29.88	100	34.98	34.36	39.69	1
CBN77270.1	39.63	37.36		42.5	40.69	39.44	46.05	50.63	100	43.25	42.42	42.33	1
CBN77274.1	26.7	28		46.56	31.73	41.76	50.26	48.58	100	47.81	32.76	52.72	1
CBN77378.1	87.02	85.43		89.66	86.98	89.52	96.61	97.7	100	92.27	92.27	92.05	1
CBN77571.1	35.15	38.05		32.69	34.69	38.57	36.06	46.01	100	40.97	39.46	35.54	1
CBN77951.1	33.89	36.66		29.55	29.72	31.94	45.13	25.67	100	43.09	48.86	44	1
CBN78148.1	64.99	67.36		66.51	60.69	45.08	73.04	66.21	100	70.97	68.36	66.89	1
CBN78315.1	32.6	28.6		36.36	30.77	32.42	28.71	27.65	100	33.47	25.62	27.33	1
CBN78362.1	31.48	30.39		24.65	27.84	28.21	47.64	42.42	100	35.09	32.68	32.47	1
CBN78393.1	37.15	28.18		38.82	26.77	39.92	45.71	33.18	100	39.37	38	34.1	1
CBN78680.1	43.53	43.45		45.41	40.37	44.4	32.2	54.46	100	59.07	57.37	56.56	1
CBN78892.1	48.37	50.69		46.26	41.63	47.52	43.11	43.44	100	50.24	48.1	44.31	1
CBN79061.1	38.72	45.62		40.12	33.64	41.81	48.43	53.41	100	44.77	44.59	41.3	1
CBN79143.1	72.1	72.24		73.6	67.4	67.74	77.69	84.54	100	80.63	83.52	82	1
CBN79251.1	90.22	87.56		85.06	82.49	87.7	97.37	97.14	100	96.73	92.74	64.94	1
CBN79261.1	37.79	32.42		35.13	30.82	33.12	36.33	36.57	100	35.58	36.06	34.6	1
CBN79394.1	75	75.08		73.29	72.58	67.31	78.13	82.13	100	78.73	81.74	82.22	1
CBN79445.1	86.68	85.68		87.15	83.92	86.21	94.39	92.29	100	89.02	89.02	89.25	1
CBN79446.1	87.88	86.87		87.91	84.62	87.44	95.58	93.49	100	90.23	90.23	90.44	1
CBN79468.1	43.12	43.01		40.34	36.49	43.14	57.85	45.97	100	51.17	42.59	48.37	1
CBN79531.1	44	45.91		46.65	39.61	42.37	49.05	46.91	100	52.35	50.15	50.91	1
CBN79681.1	42.37	45.24		44.74	38.49	45	52.26	48.76	100	44.37	48.14	34.45	1
CBN79728.1	35.82	40.53		39.57	35.88	37.01	39.22	41.3	100	40.15	38.2	39.85	1
CBN79744.1	48.04	50.28		52.01	45.17	45.7	61.02	54.16	100	59.3	60.22	61.17	1
CBN79758.1	67.65	66.28		79.07	70.52	64.88	79.77	81.66	100	78.36	76.02	83.14	1
CBN79835.1	27.75	40.68		35.58	29.17	29.38	33.64	26.21	100	41.89	34.22	33.33	1
CBN79844.1	48.53	47.81		51	42.94	41.81	32.99	32.94	100	55.06	55.39	56.86	1
CBN80096.1	38.05	38.21		36.53	35.99	37.34	41.79	41.29	100	40.69	40.12	36.1	1
CBN80184.1	32.84	41.8		38.07	32.65	32.02	38.92	49.73	100	51.89	46.91	40.62	1
CBN80237.1	35.43	68.65		77.19	68.6	71.71	33.57	35.04	100	70.66	70.43	69.38	1
CBJ25742.1	29.91	36.36		39.01	30.53	29.29	68.52	39.58	100	66.18	66.83	65.69	1
CBJ49101.1	32.84	23.86		40.1	27.53	41.18	33.74	43.9	100	45.24	43.75	29.64	1
CBJ25983.1	54.18	62.25		50	56.25	58.71	0	79.9	100	56.35	57.72	56.12	1
CBJ26199.1	49.55	29.01		31.54	0	35.9	38.56	37.91	100	34.35	36.67	32.76	1
CBJ26853.1	39.19	23.22		36.17	35.29	0	42.03	73.97	100	29.55	35.75	35.33	1
CBJ27187.1	33.66	33.11		35.76	29.94	32.31	0	35.11	100	29.87	32.04	35.22	1
CBJ27559.1	25.86	27.54		25.86	0	26.48	36.97	32.64	100	24.55	27.09	27.01	1
CBJ27929.1	23.26	23.14		24.22	25.69	26.15	0	26.76	100	55.94	51.99	69.25	1
CBJ27986.1	32.63	36.77		42.86	36.36	32.45	0	37.31	100	44.14	39.57	48.86	1
CBJ28028.1	35.91	38.24		24.72	24.74	33.78	0	22.38	100	41.85	39.73	40.65	1
CBJ28433.1	34.66	32.07		37.34	0	26.13	35.69	28.75	100	30.99	33.72	34.36	1
CBJ30656.1	34.07	36		30.99	34.78	34.04	0	35.37	100	34.1	37.11	34.25	1
CBJ31384.1	34.5	43.48		46.73	33.6	33.78	0	50.86	100	45.02	45.22	44.41	1
CBJ31412.1	27.32	29.95		25.85	26.38	28.67	0	29.81	100	35.77	31.62	31.4	1
CBJ31790.1	32.93	32.92		34.86	31.29	36.92	0	34.22	100	36.23	36.45	34.7	1
CBJ32104.1	45.98	43.37		37.93	38.55	45.35	51.25	0	100	62.07	65.06	59.77	1
CBJ48309.1	46.96	50.28		49.74	47.51	47.02	0	64.55	100	75.53	78.26	65.38	1
CBJ48999.1	32.21	37.5		34.81	0	31.29	32.52	34.54	100	31.33	32.21	35.86	1
CBJ49014.1	28.63	29.46		30.18	0	27.86	40.24	42.08	100	40	38.99	43.38	1
CBJ49245.1	26.55	29.75		35.62	34.09	29.47	37.42	0	100	32.95	29.7	31.06	1
CBN74315.1	30.78	32.78		44.16	28.08	35.58	38.4	0	100	39.34	38.49	37.58	1
CBN75116.1	38.68	46.33		47.75	38.48	43.38	0	39.8	100	42.95	42.02	46.41	1
CBN75620.1	31.34	32.96		28.43	28.57	33.1	0	26.21	100	29.07	29.55	29.51	1
CBN75721.1	28.31	27.02		32.23	29.33	30.48	0	38.27	100	41.37	46.95	39.93	1
CBN76998.1	32.56	33.33		37.98	41.33	28.65	0	31.35	100	36.71	41.48	38.85	1
CBN77061.1	56.47	48.89		48.81	51.9	51.9	0	47.5	100	74.16	66.67	62.5	1
CBN77130.1	25.87	30.73		38.35	0	24.15	38.92	33.76	100	28.34	29.36	31.96	1
CBN77248.1	33.05	26.94		37.1	29.5	32.38	0	39.32	100	36.89	28.92	36.88	1
CBN77371.1	34.45	43.3		44.71	28.98	31	0	32.19	100	39.34	37.21	35.55	1
CBN78071.1	38.64	42.42		36.73	38.46	41.01	0	40.11	100	40.11	39.78	39.35	1
CBN78497.1	26.71	31.64		36.81	34.66	37.7	33.54	0	100	44.95	51.69	44.5	1
CBN79530.1	32.57	33.16		39	30.69	33.18	0	28.07	100	52.08	52.75	33.05	1
CBN79785.1	28.71	31.3		31.15	34.55	0	29.83	33.19	100	31.25	31.34	31.71	1
CBN80267.1	37.88	29.13		38.35	0	30.2	35.44	25.23	100	38.24	36.76	39.71	1
CBN73893.1	34.86	38.17		41.98	34.68	34.71	37.93	0	100	45	38.28	35.2	1
CBN74670.1	33.09	24.49		31.92	0	19.67	30.53	32.32	100	36.84	29.87	29.08	1
CBN78085.1	39.39	43.75		0	37.93	42.58	52.58	35.75	100	57.81	42.11	50.33	1
CBJ26771.1	29.15	36.8		27.72	25.36	37.89	0	0	100	43.88	36.92	35.02	1
CBJ27495.1	34.23	40.71		43.4	44.83	37.66	0	0	100	48.65	50	47.01	1
CBJ28512.1	50.63	51.64		54.5	0	0	28.08	70.18	100	67.86	45.85	65.2	1
CBJ28783.1	31.12	24.8		28.53	23.24	24.21	0	0	100	31.4	29.61	29.92	1
CBJ29071.1	28.02	25.77		0	31.25	0	26.95	36.56	100	37.92	39.45	34.88	1
CBJ29082.1	27.61	27.96		32.27	0	31.34	0	37.01	100	38.11	35.39	36.56	1
CBJ29363.1	27.73	45.92		51.67	33.37	26.18	0	0	100	56.26	32.77	47.72	1
CBJ30133.1	38.87	47.62		49.78	0	0	73.75	49.59	100	51.38	53.51	57.71	1
CBJ30288.1	52.75	35.53		46.3	35.33	21.9	0	0	100	30.05	28.3	53.85	1
CBJ30734.1	61.22	48		48.31	0	48.57	0	82.61	100	64	62.92	70.77	1
CBJ30984.1	30.83	31.43		31.76	27.31	26.12	0	0	100	40.81	41.65	43.6	1
CBJ49075.1	30.41	32.72		36.42	27.4	25.85	0	0	100	37.88	41.28	42.48	1
CBN75111.1	65.02	62.95		76.56	57.69	61.54	0	0	100	65.45	63.09	69.38	1
CBN75458.1	43	42.64		43.03	37.58	36.77	0	0	100	47.78	48.07	48.01	1
CBN77292.1	30.28	30.47		36.35	0	25.58	0	32.64	100	37.92	38.95	51.01	1
CBN77309.1	47.83	29.72		44.3	0	44.44	0	74.63	100	39.75	56.72	30.69	1
CBN77982.1	52.27	54.75		59.65	0	0	67.47	63.75	100	62.61	62.45	52.78	1
CBN78675.1	26.02	36.67		36.37	33.25	22.28	0	0	100	39.73	51.85	36.35	1
CBN79249.1	33.51	30.06		39.75	28.12	44.9	0	0	100	34.74	21.69	24.41	1
CBN79605.1	25.15	26.37		28.87	0	23.44	0	28.11	100	27.94	30.23	29.3	1
CBJ26656.1	27.62	29.68		30	26.49	0	0	26.81	100	28.93	29.89	32.51	1
CBJ30830.1	37.62	39.64		44.44	0	0	34.97	34.69	100	32.46	38.74	46.91	1
CBJ30840.1	34.94	27.73		31.74	29.43	0	0	23.66	100	28.15	29.05	29.91	1
CBJ31233.1	27.9	24.96		27.85	30	24.29	0	0	100	25.3	25.1	23.35	1
CBJ33217.1	25.31	25.83		31.62	25.14	27.2	0	0	100	37.87	34.24	41.37	1
CBN78335.1	29.81	34.49		35.59	29.2	29.46	0	0	100	36.86	37.87	31.45	1
CBN79479.2	30.41	28.53		29.73	29.23	0	25.24	0	100	34.23	25.66	29.57	1
CBN79933.1	25.35	29.97		38.73	30.54	0	0	34.74	100	31.9	35.27	33.92	1
CBJ26122.1	29.69	30.92		35.75	51.9	0	0	0	100	41.55	37.95	46.41	1
CBJ29317.1	32.24	34.93		41.67	0	0	54.76	0	100	41.72	37.27	36.67	1
CBN79817.1	41.65	34.31		0	34.51	0	0	41.68	100	47.33	47.19	46.64	1
CBJ26303.1	32.03	31.37		0	0	25.8	0	21.95	100	28.56	28.02	30.86	1
CBJ27438.1	27.52	28.81		0	0	28.65	0	26.09	100	26.62	29.81	24.41	1
CBJ28164.1	29.46	29.51		25.77	28.61	0	0	0	100	24.19	25.38	31.23	1
CBJ30910.1	24.03	34.69		32.87	0	31.69	0	0	100	25.85	25.08	48.94	1
CBN74908.1	31.75	31.28		0	0	0	25	34.38	100	47.69	41.47	48.6	1
CBJ31072.1	29.45	32.02		31.77	0	0	0	0	100	42.43	38.82	33.47	1
CBJ31848.1	29.73	36.87		36.77	0	0	0	0	100	30.43	30.1	32.58	1
CBN75930.1	23.91	35.48		0	0	0	0	33.63	100	36	39.31	40.78	1
CBN77300.1	25.93	40.91		0	34.35	0	0	0	100	34.71	39.41	33.22	1
CBN78049.1	34.25	40.43		40.78	0	0	0	0	100	35.04	44.83	47.25	1
CBN79404.1	27.17	22.22		0	0	0	0	25.88	100	36.69	36.48	29.4	1
CBJ25733.1	0	22.9		29.1	31.31	26.41	25.82	28.12	100	26.18	24.67	30.09	1
CBJ25596.1	0	50.37		41.83	40.15	43.58	50.65	43.04	100	59.45	58.89	44.63	1
CBJ32852.1	0	39.08		41.06	23.71	26.59	32.35	28.9	100	33.15	25.9	34.01	1
CBN75085.1	0	28.63		25.92	37.64	25.74	41.17	36.12	100	36.22	33.25	35.75	1
CBN75740.1	0	45.41		38.49	28.57	27.41	27.6	25.91	100	31.05	30.29	36.82	1
CBJ27572.1	41.27	0		42.72	0	40.13	39.29	28.35	100	46.47	40.37	36.14	1
CBJ29609.1	30.61	0		27.53	0	34.48	43.25	39.66	100	38.64	38.22	28.53	1
CBJ29687.1	54.82	0		37.86	0	38.14	64.58	58.78	100	53.96	57.59	60.3	1
CBJ48552.1	0	37.5		29.82	0	33.03	39.05	32.86	100	32.69	36.32	30.26	1
CBJ48636.1	28.59	0		31.27	0	30.43	36.15	35.95	100	33.5	33.56	28.43	1
CBN76623.1	0	38.29		42.25	0	28.68	29.71	32.03	100	32.81	31.62	30.88	1
CBN77224.1	31.77	0		53.05	0	27.69	47.16	33.46	100	49.36	45.49	45.71	1
CBN78348.1	0	36.14		41.21	35.12	0	32.93	32.32	100	30.48	30.51	26.28	1
CBJ25638.1	0	28.87		33.7	0	23.79	41.4	27.43	100	37.5	35.51	49.16	1
CBJ28687.1	0	25.64		38.1	25	26.88	36.69	0	100	30.35	30.8	37.59	1
CBJ32946.1	0	27.7		27.88	0	22.12	30.46	26.08	100	30.37	25.99	36.22	1
CBN75166.1	26.47	0		24.68	0	22.11	21.09	30.25	100	24.84	26.62	28.04	1
CBN80486.1	0	29.2		33.33	29.68	31.17	32.27	0	100	35.98	37.58	26.28	1
CBJ26318.1	0	29.68		27.11	24.81	0	0	40.42	100	36.75	38.15	35.55	1
CBJ26725.1	0	24.3		27.12	0	27.67	0	23.72	100	25.22	27.17	27.19	1
CBJ27087.1	0	28.54		34.78	0	28.26	0	38.15	100	41.9	33.82	34.37	1
CBJ27103.1	36.36	0		53.61	0	0	61.3	57.31	100	33.6	35.63	46.38	1
CBJ28198.1	0	50.55		46.98	46.43	42.46	0	0	100	50.92	46.9	50	1
CBJ30644.1	0	42.42		62.79	0	47.62	0	47.89	100	72.09	83.33	78.57	1
CBJ30748.1	0	27.55		33.55	0	0	30.46	37.97	100	28.15	28.02	28.78	1
CBJ30895.1	0	46.14		49.52	34.17	0	0	26.42	100	51.27	34.59	50	1
CBJ31355.1	0	37.13		39.25	0	0	45.36	32.88	100	51.02	32.48	34.04	1
CBJ33178.1	41.04	0		49.06	0	0	56.23	57.5	100	33	36.12	42.33	1
CBN74708.1	0	40.65		44.47	33.83	0	0	22.08	100	56.19	54.65	49.34	1
CBN75609.1	0	50		50.36	0	41.41	53.38	0	100	41.24	52.08	46.24	1
CBN76577.1	0	27.73		26.71	0	22.4	0	25.47	100	34.32	34.75	30.81	1
CBN76605.1	0	26.69		28.63	0	0	47.69	46.88	100	44.62	29.41	28.52	1
CBN78110.2	0	35.82		35.48	0	0	43.16	34.62	100	41.44	38.61	45.05	1
CBN78176.1	53.36	0		52.35	0	0	43.19	68.65	100	62.52	63.79	65.84	1
CBJ27374.1	0	29.26		28.57	27.34	0	29.6	0	100	29.77	35	29.47	1
CBJ48390.1	0	23.84		25.5	25.23	23.97	0	0	100	29.49	28.78	28.3	1
CBN73983.1	0	59.62		30.43	0	0	61.8	74.51	100	64.94	62.03	64.47	1
CBN75752.1	0	38.1		47.15	0	0	36.81	41.53	100	39.29	34.21	43.08	1
CBJ33832.1	0	58.18		0	0	0	41.22	55.83	100	57.69	65.45	66.36	1
CBN78603.1	58.14	0		0	51.72	0	0	38.3	100	66.28	37.67	54.65	1
CBN80306.1	27.54	0		31.17	0	26.51	0	0	100	27.91	27.42	28.6	1
CBJ25616.1	0	35.38		0	0	0	36.75	24.31	100	27.87	25.75	27.14	1
CBJ27464.1	0	27.29		36.24	0	0	0	27.35	100	26.24	28.19	26.94	1
CBJ27486.1	0	28.12		27.22	0	26.03	0	0	100	31.85	29.1	31.16	1
CBJ27891.1	0	33.67		36.21	0	32.08	0	0	100	32.41	30.28	41.03	1
CBN73887.1	28.99	0		0	0	0	37.27	27.11	100	32.63	34.47	34.62	1
CBN75029.1	0	30.46		27.2	23.87	0	0	0	100	38.46	35.71	29.26	1
CBN77841.1	0	31.6		29.52	0	0	29.78	0	100	29.61	31.96	35.29	1
CBN78805.1	26.24	0		0	25.11	0	0	31.78	100	32.12	32.21	36.26	1
CBN78818.1	0	30.26		35.38	0	0	0	27.59	100	38.99	36.75	34.56	1
CBN80324.1	0	31.97		33.15	0	0	29.43	0	91.4	33.57	36.62	30.53	1
CBJ33084.1	0	30.22		0	0	30.56	0	0	100	33.14	29.93	32.04	1
CBN80217.1	0	47.92		0	0	0	0	25.3	100	33.49	32.56	35.85	1
CBJ29924.1	0	35.29		34.35	0	0	0	0	100	33.14	35.66	26.76	1
CBJ31249.1	0	25		0	0	0	0	26.79	100	26.81	24.19	27.73	1
CBN80194.1	0	33.33		0	0	0	0	41.02	100	32.02	34.04	41.08	1
CAT18807.1	0	0		0	0	0	73.33	0	0	0	0	0
CBJ26295.1	0	0		34.78	0	0	30.45	42.36	100	0	0	0
CBN75305.1	0	0		36.62	0	0	32.99	32.94	100	0	0	0
CBN75501.1	0	0		38.94	0	32.35	0	39.19	100	0	0	0
CBN75908.1	0	0		32.14	0	0	36.55	29.5	100	0	0	0
CBJ26900.1	0	0		33.75	0	0	0	46.29	100	0	0	0
CBJ27002.1	0	0		0	0	25.16	0	26.23	100	0	0	0
CBJ29186.1	0	0		0	0	0	48.31	35.71	100	0	0	0
CBJ29903.1	0	0		0	0	25.32	0	26.4	100	0	0	0
CBN76131.1	0	0		35.38	38.35	0	0	0	100	0	0	0
CBJ31175.1	0	0		0	0	0	0	61.22	100	0	0	0
CBJ25541.1	0	0		0	0	0	0	29.2	100	0	0	0
CBJ26974.1	0	0		0	0	0	0	41.21	100	0	0	0
CBJ26993.1	0	0		0	0	0	0	26.96	100	0	0	0
CBJ27230.1	0	0		0	0	0	0	28.81	100	0	0	0
CBJ28922.1	0	0		64.07	0	0	0	0	100	0	0	0
CBJ29830.1	0	0		0	0	0	34.44	0	100	0	0	0
CBJ30068.1	0	0		0	0	0	0	38.14	100	0	0	0
CBJ32356.1	0	0		0	0	0	0	23.06	100	0	0	0
CBN75453.1	0	0		0	0	0	42.86	0	100	0	0	0
CBN75587.1	0	0		0	0	0	0	43.24	100	0	0	0
CBN75826.1	0	0		0	0	0	44.52	0	100	0	0	0
CBN75935.1	0	0		27.76	0	0	0	0	100	0	0	0
CBN76496.1	0	0		0	0	0	0	34.16	100	0	0	0
ABY66163.1	0	0		0	0	0	0	0	28.2	0	0	0
CBJ25575.1	0	0		0	0	0	0	0	100	0	0	0
CBJ25750.1	0	0		0	0	0	0	0	100	0	0	0
CBJ25837.1	0	0		0	0	0	0	0	100	0	0	0
CBJ25887.1	0	0		0	0	0	0	0	100	0	0	0
CBJ26209.1	0	0		0	0	0	0	0	100	0	0	0
CBJ26220.1	0	0		0	0	0	0	0	100	0	0	0
CBJ26377.1	0	0		0	0	0	0	0	100	0	0	0
CBJ26379.1	0	0		0	0	0	0	0	100	0	0	0
CBJ26517.1	0	0		0	0	0	0	0	100	0	0	0
CBJ26670.1	0	0		0	0	0	0	0	100	0	0	0
CBJ26686.1	0	0		0	0	0	0	0	100	0	0	0
CBJ26926.1	0	0		0	0	0	0	0	100	0	0	0
CBJ27140.1	0	0		0	0	0	0	0	100	0	0	0
CBJ27178.1	0	0		0	0	0	0	0	100	0	0	0
CBJ27197.1	0	0		0	0	0	0	0	100	0	0	0
CBJ27327.1	0	0		0	0	0	0	0	100	0	0	0
CBJ27360.1	0	0		0	0	0	0	0	100	0	0	0
CBJ27467.1	0	0		0	0	0	0	0	100	0	0	0
CBJ27557.1	0	0		0	0	0	0	0	100	0	0	0
CBJ27696.1	0	0		0	0	0	0	0	100	0	0	0
CBJ27711.1	0	0		0	0	0	0	0	100	0	0	0
CBJ28302.1	0	0		0	0	0	0	0	100	0	0	0
CBJ28516.1	0	0		0	0	0	0	0	100	0	0	0
CBJ28528.1	0	0		0	0	0	0	0	100	0	0	0
CBJ28926.1	0	0		0	0	0	0	0	100	0	0	0
CBJ28947.1	0	0		0	0	0	0	0	100	0	0	0
CBJ28969.1	0	0		0	0	0	0	0	100	0	0	0
CBJ28994.1	0	0		0	0	0	0	0	100	0	0	0
CBJ29127.1	0	0		0	0	0	0	0	100	0	0	0
CBJ29525.1	0	0		0	0	0	0	0	100	0	0	0
CBJ29776.1	0	0		0	0	0	0	0	100	0	0	0
CBJ29886.1	0	0		0	0	0	0	0	100	0	0	0
CBJ30016.1	0	0		0	0	0	0	0	100	0	0	0
CBJ30024.1	0	0		0	0	0	0	0	100	0	0	0
CBJ30423.1	0	0		0	0	0	0	0	100	0	0	0
CBJ30426.1	0	0		0	0	0	0	0	100	0	0	0
CBJ30515.1	0	0		0	0	0	0	0	100	0	0	0
CBJ30824.1	0	0		0	0	0	0	0	100	0	0	0
CBJ30951.1	0	0		0	0	0	0	0	100	0	0	0
CBJ31173.1	0	0		0	0	0	0	0	100	0	0	0
CBJ31176.1	0	0		0	0	0	0	0	100	0	0	0
CBJ31209.1	0	0		0	0	0	0	0	100	0	0	0
CBJ31429.1	0	0		0	0	0	0	0	100	0	0	0
CBJ31524.1	0	0		0	0	0	0	0	100	0	0	0
CBJ31564.1	0	0		0	0	0	0	0	100	0	0	0
CBJ31648.1	0	0		0	0	0	0	0	100	0	0	0
CBJ31699.1	0	0		0	0	0	0	0	100	0	0	0
CBJ31704.1	0	0		0	0	0	0	0	100	0	0	0
CBJ32191.1	0	0		0	0	0	0	0	100	0	0	0
CBJ32325.1	0	0		0	0	0	0	0	100	0	0	0
CBJ32385.1	0	0		0	0	0	0	0	100	0	0	0
CBJ32409.1	0	0		0	0	0	0	0	100	0	0	0
CBJ32416.1	0	0		0	0	0	0	0	100	0	0	0
CBJ32547.1	0	0		0	0	0	0	0	100	0	0	0
CBJ32553.1	0	0		0	0	0	0	0	100	0	0	0
CBJ32574.1	0	0		0	0	0	0	0	100	0	0	0
CBJ32601.1	0	0		0	0	0	0	0	100	0	0	0
CBJ32648.1	0	0		0	0	0	0	0	100	0	0	0
CBJ32668.1	0	0		0	0	0	0	0	100	0	0	0
CBJ32683.1	0	0		0	0	0	0	0	100	0	0	0
CBJ33052.1	0	0		0	0	0	0	0	100	0	0	0
CBJ33599.1	0	0		0	0	0	0	0	100	0	0	0
CBJ33641.1	0	0		0	0	0	0	0	100	0	0	0
CBJ33724.1	0	0		0	0	0	0	0	100	0	0	0
CBJ33732.1	0	0		0	0	0	0	0	100	0	0	0
CBJ33842.1	0	0		0	0	0	0	0	100	0	0	0
CBJ34066.1	0	0		0	0	0	0	0	100	0	0	0
CBJ34157.1	0	0		0	0	0	0	0	100	0	0	0
CBJ34187.1	0	0		0	0	0	0	0	100	0	0	0
CBJ34252.1	0	0		0	0	0	0	0	100	0	0	0
CBJ48434.1	0	0		0	0	0	0	0	100	0	0	0
CBJ48503.1	0	0		0	0	0	0	0	100	0	0	0
CBJ48509.1	0	0		0	0	0	0	0	100	0	0	0
CBJ48559.1	0	0		0	0	0	0	0	100	0	0	0
CBJ48903.1	0	0		0	0	0	0	0	100	0	0	0
CBJ48949.1	0	0		0	0	0	0	0	100	0	0	0
CBJ49210.1	0	0		0	0	0	0	0	100	0	0	0
CBN73772.1	0	0		0	0	0	0	0	100	0	0	0
CBN73926.1	0	0		0	0	0	0	0	100	0	0	0
CBN73979.1	0	0		0	0	0	0	0	100	0	0	0
CBN74090.1	0	0		0	0	0	0	0	100	0	0	0
CBN74257.1	0	0		0	0	0	0	0	100	0	0	0
CBN74486.1	0	0		0	0	0	0	0	100	0	0	0
CBN74519.1	0	0		0	0	0	0	0	100	0	0	0
CBN74747.1	0	0		0	0	0	0	0	100	0	0	0
CBN74777.1	0	0		0	0	0	0	0	100	0	0	0
CBN74956.1	0	0		0	0	0	0	0	100	0	0	0
CBN75005.1	0	0		0	0	0	0	0	100	0	0	0
CBN75219.1	0	0		0	0	0	0	0	100	0	0	0
CBN75339.1	0	0		0	0	0	0	0	100	0	0	0
CBN75340.1	0	0		0	0	0	0	0	100	0	0	0
CBN75735.1	0	0		0	0	0	0	0	100	0	0	0
CBN75772.1	0	0		0	0	0	0	0	100	0	0	0
CBN75785.1	0	0		0	0	0	0	0	100	0	0	0
CBN76203.1	0	0		0	0	0	0	0	100	0	0	0
CBN76256.1	0	0		0	0	0	0	0	100	0	0	0
CBN76288.1	0	0		0	0	0	0	0	100	0	0	0
CBN76444.1	0	0		0	0	0	0	0	100	0	0	0
CBN76609.1	0	0		0	0	0	0	0	100	0	0	0
CBN76657.1	0	0		0	0	0	0	0	100	0	0	0
CBN76910.1	0	0		0	0	0	0	0	100	0	0	0
CBN77176.1	0	0		0	0	0	0	0	100	0	0	0
CBN77206.1	0	0		0	0	0	0	0	100	0	0	0
CBN77275.1	0	0		0	0	0	0	0	100	0	0	0
CBN77360.1	0	0		0	0	0	0	0	100	0	0	0
CBN77474.1	0	0		0	0	0	0	0	100	0	0	0
CBN77481.1	0	0		0	0	0	0	0	100	0	0	0
CBN77554.1	0	0		0	0	0	0	0	100	0	0	0
CBN77602.1	0	0		0	0	0	0	0	100	0	0	0
CBN78008.1	0	0		0	0	0	0	0	100	0	0	0
CBN78188.1	0	0		0	0	0	0	0	100	0	0	0
CBN78200.1	0	0		0	0	0	0	0	100	0	0	0
CBN78343.1	0	0		0	0	0	0	0	100	0	0	0
CBN78356.1	0	0		0	0	0	0	0	100	0	0	0
CBN78457.1	0	0		0	0	0	0	0	100	0	0	0
CBN78522.1	0	0		0	0	0	0	0	100	0	0	0
CBN78605.1	0	0		0	0	0	0	0	100	0	0	0
CBN78613.1	0	0		0	0	0	0	0	99.53	0	0	0
CBN78653.1	0	0		0	0	0	0	0	100	0	0	0
CBN78729.1	0	0		0	0	0	0	0	100	0	0	0
CBN78737.1	0	0		0	0	0	0	0	100	0	0	0
CBN78783.1	0	0		0	0	0	0	0	100	0	0	0
CBN78795.1	0	0		0	0	0	0	0	100	0	0	0
CBN78797.1	0	0		0	0	0	0	0	100	0	0	0
CBN78817.1	0	0		0	0	0	0	0	100	0	0	0
CBN78858.1	0	0		0	0	0	0	0	100	0	0	0
CBN79158.1	0	0		0	0	0	0	0	100	0	0	0
CBN79211.1	0	0		0	0	0	0	0	100	0	0	0
CBN79240.1	0	0		0	0	0	0	0	100	0	0	0
CBN79273.1	0	0		0	0	0	0	0	100	0	0	0
CBN79292.1	0	0		0	0	0	0	0	100	0	0	0
CBN79354.1	0	0		0	0	0	0	0	100	0	0	0
CBN79461.1	0	0		0	0	0	0	0	100	0	0	0
CBN79559.1	0	0		0	0	0	0	0	100	0	0	0
CBN79610.1	0	0		0	0	0	0	0	100	0	0	0
CBN79777.1	0	0		0	0	0	0	0	100	0	0	0
CBN79936.1	0	0		0	0	0	0	0	100	0	0	0
CBN76224.1	0	0		25.94	28.88	0	32.67	22.87	100	0	0	25.28
CBN74963.1	0	0		33.19	0	0	39.11	34.25	100	0	0	35.29
CBJ29950.1	0	0		0	0	0	26.55	33.33	100	0	0	30.37
CBJ28360.1	0	0		0	29.3	0	0	0	100	0	0	30.94
CBJ28634.1	0	0		0	0	0	0	0	100	0	0	32.54
CBJ28673.1	0	0		0	0	0	0	0	100	0	0	25.56
CBN75112.1	0	0		0	0	0	0	0	100	0	0	61.22
CBN76850.1	0	0		0	0	0	0	0	100	0	0	32.06
CBJ26407.1	0	0		28.57	32.11	0	27.66	28.07	100	0	28.3	24.93
CBJ27258.1	0	0		0	0	0	40.51	0	100	25.13	0	30.34
CBJ30503.1	0	0		0	0	0	0	0	100	0	28.5	24.3
CBN75582.1	0	0		0	0	0	0	0	100	0	28.26	30.38
CBN77257.1	0	0		0	0	0	0	0	100	39.48	0	36.67
CBJ31560.1	0	0		29.71	38.22	0	53.94	56.88	100	41.63	35.82	35.81
CBJ26892.1	0	0		29.33	0	0	43.15	27.54	100	27.02	25.7	29.49
CBN76042.1	0	0		43.75	0	0	44.68	38.46	100	37.62	39.13	41.24
CBJ30034.1	0	0		57.97	0	0	64.38	65.75	100	66.67	71.43	65.71
CBN76709.1	0	0		42.27	0	39.33	39.56	0	100	34.58	33.07	36
CBN76905.1	0	0		58.48	0	0	67.89	64.53	100	42.06	41.44	42.21
CBJ27930.1	0	0		0	0	26.5	0	25.87	100	28.69	30.46	28.64
CBJ29159.1	0	0		0	0	0	34.21	26.6	100	30.95	31.41	28.43
CBN76571.1	0	0		28.16	0	0	37.31	0	100	31.73	31.72	42.86
CBN78623.1	0	0		0	0	0	33.99	37.01	100	27.34	30	28.84
CBN79812.1	0	0		0	0	0	34.01	25.9	100	27.6	32.85	27.63
CBJ26021.1	0	0		0	0	0	0	41.36	100	35.15	38.1	34.43
CBJ26861.1	0	0		38.32	0	0	0	0	100	33.57	28.12	37.41
CBJ27373.1	0	0		0	0	0	0	40.2	100	40.28	39.34	34.38
CBJ28879.1	0	0		39.29	0	0	0	0	100	33.81	30	39.37
CBJ29368.1	0	0		0	0	0	32.79	0	100	29.91	28.66	31.97
CBJ32744.1	0	0		0	0	0	0	34.5	100	37.32	52.29	33.87
CBJ48736.1	0	0		0	0	0	0	37.14	100	31.62	30.19	34.76
CBJ49037.1	0	0		0	0	0	0	26.49	100	26.09	23.49	25.35
CBN74449.1	0	0		0	0	0	0	33.83	100	35.69	30.23	37.82
CBN76034.1	0	0		37.07	0	0	0	0	100	60.83	65.22	43.2
CBN76485.1	0	0		0	0	27.06	0	0	100	29.8	34.78	26.92
CBN76676.1	0	0		0	0	0	0	60.61	100	58.47	56.52	53.54
CBN78495.1	0	0		0	0	0	0	45.05	100	39.1	41.93	32.98
CBN78602.1	0	0		0	0	0	0	39.5	100	38.5	40	39.58
CBN79996.1	0	0		0	0	0	0	40.57	100	62.07	60.69	65.85
CBJ27239.1	0	0		0	0	0	0	0	100	28.45	27.68	35.9
CBJ27535.1	0	0		0	0	0	0	0	100	29.69	27.03	32.75
CBJ29876.1	0	0		0	0	0	0	0	100	28.13	25.25	35.07
CBJ30460.1	0	0		0	0	0	0	0	100	46.11	45.93	36.99
CBJ30522.1	0	0		0	0	0	0	0	100	34.26	36.23	40.54
CBJ30964.1	0	0		0	0	0	0	0	100	36.15	36.35	36.51
CBJ32053.1	0	0		0	0	0	0	0	100	43.14	48.06	45.74
CBJ49020.1	0	0		0	0	0	0	0	100	33.85	33.64	30.16
CBJ49096.1	0	0		0	0	0	0	0	100	29.26	25.82	34.45
CBN75761.1	0	0		0	0	0	0	0	100	37.22	31.25	31.4
CBN77511.1	0	0		0	0	0	0	0	100	30.5	48.08	31.42
CBN77527.1	0	0		0	0	0	0	0	100	40.87	30.57	28.5
CBN77747.1	0	0		0	0	0	0	0	100	23.32	23.06	24.43
CBN78634.1	0	0		0	0	0	0	0	100	35.79	40.31	36.97
CBN78985.1	0	0		0	0	0	0	0	100	35.35	31.34	33.69
