# Supplementary material for: Comparative genomic analysis of the ‘pseudofungus’ Hyphochytrium catenoides
Source: Open Biol. 2018 Jan 10;8(1):170184. doi: 10.1098/rsob.170184 (PMC5795050; doi:10.1098/rsob.170184)
Supplement: Table S5 [file rsob170184supp21.xlsx]

## Sheet: Sheet1
Hyphochytrium predicted protein ID	Hyphochytrium transcriptome ID	Hyphochytrium assembly scaffold ID	Scaffold coordinates (frame)	Hyphochytrium predicted protein length	Hyphochytrium homology-based annotation	Best BLASTp hit taxa	Best BLASTp hit viral lineage	Viral protein annotation	Viral protein NCBI RefSeq id	Viral protein length	BLASTp HSP Evalue	BLASTp HSP bit score	BLASTp HSP similarity (%)	BLASTp HSP length
13365	40378;27674	5087	165030-169337 (3)	1436	RNA polymerase subunit 1	African swine fever virus Malawi LIL 20/1	NCLDV / Asfarviridae	Probable DNA-directed RNA polymerase subunit 1	Q65215	1450	0	1230.31	65	1453
5168	4710	5419	43917-48725 (3)	1603	RNA polymerase subunit 2	African swine fever virus Malawi LIL 20/1	NCLDV / Asfarviridae	DNA-directed RNA polymerase subunit 2	P0C8K3	1242	0	818.535	62	998
5170	5762	5419	86795-89980 (2)	1079	pc962r	African swine fever virus Georgia 2007/1	NCLDV / Asfarviridae	C962R	CBW46737	962	0	575.089	56	953
13406	6839;13436	5087	139031-143804 (-1)	1379	ATP-dependent RNA helicase d1133l	African swine fever virus (strain: Ken05/Tk1)	NCLDV / Asfarviridae	BA71V-D1133L (g10L)	AJL34119	1134	1.05866e-169	550.436	55	931
13408	40378	5087	159991-162609 (-3)	873	probable mRNA-capping enzyme	African swine fever virus (strain: Ken05/Tk1)	NCLDV / Asfarviridae	Probable mRNA-capping enzyme	Q65216	868	3.23068e-144	461.07	53	892
13364	6405	5087	186529-191256 (1)	1576	DNA-directed DNA polymerase	African swine fever virus (strain: Ken05/Tk1)	NCLDV / Asfarviridae	BA71V-G1211R	AJL34103	1196	8.6e-126	435.647	55	692
5222	40225	5419	161211-162905 (3)	565	major capsid protein p72	African swine fever virus (strain: mk)	NCLDV / Asfarviridae	major capsid protein p72	AAT84449	646	6.40575e-130	406.757	56	598
13367	42699	5087	110523-112742 (3)	740	helicase	African swine fever virus BA71V	NCLDV / Asfarviridae	helicase	NP_042814	706	3.40797e-123	396.741	58	572
13407	7626	5087	211402-215178 (-3)	1259	pg1340l	African swine fever virus Malawi LIL 20/1	NCLDV / Asfarviridae	Uncharacterized protein G1340L	P0CA41	1340	6.10142e-104	370.933	46	1289
13363	6405	5087	176351-183178 (2)	2276	220 kDa polyprotein	African swine fever virus (strain: Ken05/Tk1)	NCLDV / Asfarviridae	BA71V-CP2475L	AJL34105	2474	3.11809e-98	365.925	45	1284
5194	5762	5419	90357-92570 (-2)	875	RNA helicase b962l	African swine fever virus (strain: Ken06.Bus)	NCLDV / Asfarviridae	BA71V-B962L	AJL34251	963	2.43822e-96	335.495	49	788
5285	5853	5419	117304-118434 (-1)	377	pb354l	African swine fever virus pig/Kenya/KEN-50/1950	NCLDV / Asfarviridae	Uncharacterized protein B354L	P0CAF3	354	1.59901e-95	301.212	63	377
13420	42699	5087	102642-103886 (-1)	415	cysteine desulfurase	Faustovirus	NCLDV / Asfarviridae or novel NCLDV lineage	cysteine desulfurase	AIB52104	447	2.61945e-93	300.056	55	433
5218	5853	5419	106322-108346 (2)	675	protein b602l	African swine fever virus pig/Kenya/KEN-50/1950	NCLDV / Asfarviridae	B602L	P0CAI0	543	1.28855e-88	298.901	52	598
13411	59028	5087	95672-97616 (-1)	601	proliferating cell nuclear antigen-like protein	African swine fever virus Malawi LIL 20/1	NCLDV / Asfarviridae	Uncharacterized protein E301R	Q65239	301	5.66626e-73	248.054	65	297
13331	59028	5087	82155-83609 (-1)	485	hypothetical protein BpV1_108c	Bathycoccus sp. RCC1105 virus BpV1	NCLDV / Phycodnaviridae	hypothetical protein BpV1_108c	YP_004061538	424	5.17471e-72	246.128	48	484
13370	42699	5087	106115-107692 (2)	526	helicase	African swine fever virus warthog/Namibia/Wart80/1980	NCLDV / Asfarviridae	Putative ATP-dependent RNA helicase QP509L	P0C9A9	513	9.65438e-70	244.202	55	418
5283	16558	5419	101747-102928 (-3)	394	pb385r	African swine fever virus BA71V	NCLDV / Asfarviridae	Zinc finger protein B385R	NP_042774	385	9.91352e-72	241.506	63	247
13374	40378	5087	162902-164299 (2)	466	DNA ligase	African swine fever virus Georgia 2007/1	NCLDV / Asfarviridae	NP419L	CBW46766	419	8.02983e-67	231.876	52	433
5201	5762	5419	76876-78081 (-1)	402	probable methyltransferase ep424r	Faustovirus	NCLDV / Asfarviridae or novel NCLDV lineage	putative methyltransferase	AIB52114	476	2.03341e-55	201.445	56	292
13296	29343;59792	5087	4653-8141 (3)	1163	cysteinyl-tRNA synthetase	Ostreococcus lucimarinus virus OlV1	NCLDV / Phycodnaviridae	hypothetical protein OlV1_074	YP_004061707	1679	1.35266e-44	187.578	52	599
13410	7626;15188	5087	199959-202242 (-3)	681	2113434cn b407l gene	African swine fever virus (strain: Ken05/Tk1)	NCLDV / Asfarviridae	BA71V-B407L	AJL34098	410	3.47063e-45	176.792	49	423
4876	36657;66873	4247	3866-4777 (2)	325	mg96 gene product	Megavirus courdo7	NCLDV / Mimiviridae	hypothetical protein c7_L97	AEX61163	305	1.70827e-43	162.925	54	296
5169	4710	5419	33533-37480 (2)	1316	2113434bl m1249l gene	African swine fever virus BA71V	NCLDV / Asfarviridae	Uncharacterized protein M1249L	NP_042754	1249	1.64414e-27	132.109	45	414
5205	4710	5419	22929-24068 (-2)	380	pc315r	African swine fever virus Malawi LIL 20/1	NCLDV / Asfarviridae	Uncharacterized protein C315R	P0CAD6	315	1.01e-30	129.798	53	305
5231	5853	5419	118636-119922 (1)	429	BA71V-B475L	African swine fever virus (strain: Ken05/Tk1)	NCLDV / Asfarviridae	BA71V-B475L	AJL34091	466	6.6052e-29	127.487	55	221
13391	7626	5087	215203-215862 (1)	220	metallopeptidase wlm	Faustovirus	NCLDV / Asfarviridae or novel NCLDV lineage	putative metal-dependent hydrolase	AIB52006	222	1.0292e-29	120.939	55	218
13312	59028	5087	94720-95628 (1)	303	transcription factor sii homolog	African swine fever virus pig/Kenya/KEN-50/1950	NCLDV / Asfarviridae	Transcription factor S-II-related protein	P0C8F5	243	2.39062e-28	120.168	59	152
13309	144	5087	3526-4533 (1)	336	phage tail fiber-like protein	Ostreococcus lucimarinus virus OlV1	NCLDV / Phycodnaviridae	hypothetical protein OlV1_074	YP_004061707	1679	4.21874e-25	117.857	62	231
5419	42268;9800	14848	12820-16053 (1)	1078	helicase iii vv d5-type ATPase (C-term)	Heliothis virescens ascovirus 3g	NCLDV / Ascoviridae	ATPase	AFV50347	941	2.75244e-23	117.472	45	404
13425	6838	5087	147227-148363 (-2)	379	ba71v-d345l ( i4l)	African swine fever virus BA71V	NCLDV / Asfarviridae	Uncharacterized protein D345L	NP_042802	345	2.86332e-26	117.472	51	229
13329	5404	5087	73728-75855 (-2)	588	hypothetical protein OMVG_00253	Ostreococcus lucimarinus virus OlV3	NCLDV / Phycodnaviridae	hypothetical protein OMVG_00253	AFK66247	166	1.14504e-24	111.309	61	116
13428	42699	5087	121023-122111 (-1)	363	RNA polymerase subunit 3	African swine fever virus Georgia 2007/1	NCLDV / Asfarviridae	H359L	CBW46779	359	5.56745e-24	110.923	48	324
13437	7626	5087	205618-206145 (-3)	176	pb175l	African swine fever virus BA71V	NCLDV / Asfarviridae	Uncharacterized protein B175L	NP_042779	175	8.85046e-26	107.842	56	141
13381	11411	5087	128283-129164 (3)	294	antirepressor	Anomala cuprea entomopoxvirus	NCLDV / Poxviridae	putative antirepressor	YP_009001476	394	6.75247e-23	106.686	54	250
13375	7626	5087	209773-211089 (1)	450	BA71V-B263R	African swine fever virus	NCLDV / Asfarviridae	BA71V-B263R	AJL34265	263	1.41477e-22	106.301	46	288
5286	40225	5419	158919-160040 (-2)	374	HNH endonuclease	Acanthamoeba polyphaga mimivirus	NCLDV / Mimiviridae	uncharacterized HNH endonuclease	YP_003986743	398	1.30492e-21	104.375	45	315
5211	4585	5419	62928-63473 (-2)	182	hypothetical protein PRJ_Fausto_00059	Faustovirus	NCLDV / Asfarviridae or novel NCLDV lineage	hypothetical protein PRJ_Fausto_00059	AIB51769	236	1.74234e-20	95.5153	56	160
13421	6839	5087	136873-138102 (-3)	410	cysteine protease s273r	African swine fever virus pig/Kenya/KEN-50/1950	NCLDV / Asfarviridae	Cysteine protease S273R	P0C9B9	273	1.15555e-17	91.6633	44	253
13338	59028	5087	93200-94402 (-2)	401	antirepressor	Anomala cuprea entomopoxvirus	NCLDV / Poxviridae	putative antirepressor	YP_009001476	394	1.65928e-16	90.1225	50	289
13418	42699	5087	114158-115728 (-3)	455	cysteine protease s273r	African swine fever virus pig/Kenya/KEN-50/1950	NCLDV / Asfarviridae	Cysteine protease S273R	P0C9B9	273	2.19692e-16	88.5817	48	181
13426	595	5087	149400-150835 (-1)	369	mRNA-decapping protein g5r	African swine fever virus	NCLDV / Asfarviridae	BA71V-D250R (g5R)	AJL34280	250	4.0113e-16	86.2705	62	114
5199	4710	5419	30797-32173 (-3)	459	pm448r	African swine fever virus Georgia 2007/1	NCLDV / Asfarviridae	M448R	CBW46727	448	1.60161e-14	85.5001	45	331
13361	18176	5087	240000-250007 (3)	3336	baseplate wedge initiator	Synechococcus phage ACG-2014f	Caudovirales / Myoviridae	baseplate wedge initiator	AIX43902.1	1962	1.65376e-11	81.6481	45	210
5214	4710	5419	25286-25621 (-3)	112	hypothetical protein PRJ_Fausto_00114	Faustovirus	NCLDV / Asfarviridae or novel NCLDV lineage	hypothetical protein PRJ_Fausto_00114	AIB51826	104	8.16393e-11	64.3142	50	102
