# Supplementary material for: Comparative genomic analysis of the ‘pseudofungus’ Hyphochytrium catenoides
Source: Open Biol. 2018 Jan 10;8(1):170184. doi: 10.1098/rsob.170184 (PMC5795050; doi:10.1098/rsob.170184)
Supplement: Table S7 [file rsob170184supp23.xlsx]

## Sheet: scaffold_5087
Gene ID	Exon number	CDS positions	SNP sites	Transcript ID (Newbler)	Best BLASTX hit RefSeq ID	Best BLASTX hit Evalue	Best BLASTX hit score	Best BLASTX hit percent identity	Best BLASTX hit taxonomy	Best BLASTX hit annotation
Hypho2016_00000474-RA:cds	1	comp160-513	0	na	no hit	na	na	na	na	na
Hypho2016_00000475-RA:cds	4	595-3313,3581-4099,4166-4252,4678-8144	7	na	OGM26708.1	6e-11	80.1	34	Candidatus Woesebacteria bacterium RIFCSPHIGHO2_01_FULL_40_22	hypothetical protein A2628_04285
Hypho2016_00000476-RA:cds	1	8266-9450	0	na	WP_015171065.1	2e-08	66.2	40	Geitlerinema sp. PCC 7407	molecular chaperone DnaJ
Hypho2016_00000477-RA:cds	1	comp9447-10085	0	na	no hit	na	na	na	na	na
Hypho2016_00000478-RA:cds	1	10380-11849	0	na	YP_009352780.1	8e-09	68.6	31	Kaumoebavirus	hypothetical protein BNJ_00380
Hypho2016_00000479-RA:cds	2	comp11864-12379,comp12517-13674	0	na	WP_009768021.1	6e-42	169	43	Oscillatoriales cyanobacterium JSC-12	glycosyl transferase
Hypho2016_00000480-RA:cds	1	14328-15830	0	na	1NA0_A	1e-12	75.1	37	designed	Chain A, Design Of Stable Alpha-Helical Arrays From An Idealized Tpr Motif
Hypho2016_00000481-RA:cds	1	comp15925-16371	0	na	no hit	na	na	na	na	na
Hypho2016_00000482-RA:cds	1	comp17193-18029	0	na	AFO63679.1	6e-37	141	45	Eriobotrya japonica	plasma intrinsic protein 2
Hypho2016_00000483-RA:cds	1	18947-19168	0	na	WP_074956877.1	2e-19	84.3	58	Alicyclobacillus macrosporangiidus	hypothetical protein
Hypho2016_00000484-RA:cds	1	19603-20706	0	4341	no hit	na	na	na	na	na
Hypho2016_00000485-RA:cds	2	comp21285-21385,comp21477-22842	0	na	OIP29574.1	3e-05	58.2	40	Deltaproteobacteria bacterium CG2_30_63_29	hypothetical protein AUK47_27130
Hypho2016_00000486-RA:cds	2	24559-24600,24664-26136	0	na	YP_009119391.1	3e-06	61.2	27	Pandoravirus inopinatum	ankyrin repeat protein
Hypho2016_00000487-RA:cds	1	26279-26773	0	na	OIN89016.1	0.006	44.7	36	Candidatus Beckwithbacteria bacterium CG1_02_47_37	hypothetical protein AUJ59_02685
Hypho2016_00000488-RA:cds	5	comp26784-28165,comp28216-28380,comp28441-28520,comp28861-29068,comp29318-29567	0	na	AAR26960.1	1e-05	58.2	45	Feldmannia irregularis virus a	FirrV-1-G2
Hypho2016_00000489-RA:cds	2	28512-28556,28791-29135	0	na	AAR26960.1	8e-13	72.4	41	Feldmannia irregularis virus a	FirrV-1-G2
Hypho2016_00000490-RA:cds	2	29843-31575,31690-32140	0	5342	KUF82102.1	3e-12	81.6	25	Phytophthora nicotianae	hypothetical protein AM587_10013789
Hypho2016_00000491-RA:cds	3	comp32205-34797,comp35181-35249,comp35781-36229	0	na	ARF12283.1	6e-74	271	30	Klosneuvirus KNV1	polysaccharide pyruvyl transferase GTB-type glycosyltransferase
Hypho2016_00000492-RA:cds	1	34982-35245	0	na	WP_048545954.1	4.2	35.8	39	Tetrasphaera jenkinsii	hypothetical protein
Hypho2016_00000493-RA:cds	1	35326-35517	0	na	no hit	na	na	na	na	na
Hypho2016_00000494-RA:cds	1	36607-36957	0	na	no hit	na	na	na	na	na
Hypho2016_00000495-RA:cds	1	37155-38015	0	na	XP_014512266.1	0.093	45.1	32	Vigna radiata var. radiata	PREDICTED: E3 ubiquitin ligase BIG BROTHER-related
Hypho2016_00000496-RA:cds	4	comp38272-38421,comp38563-38780,comp38917-39021,comp39169-39286	0	na	no hit	na	na	na	na	na
Hypho2016_00000497-RA:cds	1	39505-40005	0	na	no hit	na	na	na	na	na
Hypho2016_00000498-RA:cds	1	41180-42127	0	na	WP_081953720.1	4.1	40.8	30	Prevotella timonensis	hypothetical protein
Hypho2016_00000499-RA:cds	1	42728-43507	0	na	XP_003613540.1	7e-05	52	37	Medicago truncatula	zinc finger, C3HC4 type (RING finger) protein
Hypho2016_00000500-RA:cds	1	comp43541-44320	0	na	WP_084257387.1	6.4	39.3	28	Pasteurella testudinis	alpha-L-fucosidase
Hypho2016_00000501-RA:cds	1	45436-45813	0	na	no hit	na	na	na	na	na
Hypho2016_00000502-RA:cds	1	45901-46140	0	na	no hit	na	na	na	na	na
Hypho2016_00000503-RA:cds	1	46231-47340	0	na	OGJ82142.1	3.8	40	36	Candidatus Peribacteria bacterium RIFOXYC2_FULL_58_10	hypothetical protein A3J91_04110
Hypho2016_00000504-RA:cds	2	comp47468-48769,comp48864-48926	0	na	no hit	na	na	na	na	na
Hypho2016_00000505-RA:cds	2	49019-52049,52433-52548	0	na	WP_012081894.1	3e-171	536	35	Nitratiruptor sp. SB155-2	DNA mismatch repair protein
Hypho2016_00000506-RA:cds	4	comp52707-54011,comp54233-55439,comp55704-55847,comp56171-56544	0	na	XP_012565853.1	1e-07	65.9	24	Hydra vulgaris	PREDICTED: alpha-latrotoxin-Lt1a-like
Hypho2016_00000507-RA:cds	1	57105-57650	0	na	YP_004062095.1	6e-10	65.1	28	Micromonas sp. RCC1109 virus MpV1	hypothetical protein MpV1_212c
Hypho2016_00000508-RA:cds	1	57974-59995	0	na	EPZ36721.1	7e-33	145	32	Rozella allomycis CSF55	hypothetical protein O9G_002332
Hypho2016_00000509-RA:cds	1	comp60174-60818	0	na	CBN75541.1	4e-51	174	46	Ectocarpus siliculosus	cupin-like protein
Hypho2016_00000510-RA:cds	4	60914-61037,61489-61594,61793-61877,61925-62713	0	na	no hit	na	na	na	na	na
Hypho2016_00000511-RA:cds	1	comp63020-63688	0	na	WP_063723047.1	0.24	41.2	29	Lactobacillus plantarum	transcriptional regulator
Hypho2016_00000512-RA:cds	2	63924-64377,64397-64488	0	na	XP_001845249.1	3e-14	78.2	35	Culex quinquefasciatus	conserved hypothetical protein
Hypho2016_00000513-RA:cds	1	comp64849-65991	0	na	XP_002674806.1	3e-62	218	43	Naegleria gruberi	predicted protein
Hypho2016_00000514-RA:cds	2	comp66055-66426,comp66664-66723	0	4809	no hit	na	na	na	na	na
Hypho2016_00000515-RA:cds	1	comp66947-67672	0	4407	WP_075148402.1	6.6	39.3	37	Thauera chlorobenzoica	molybdopterin oxidoreductase
Hypho2016_00000516-RA:cds	1	comp68207-69583	0	na	WP_081756123.1	0.68	44.3	33	Candidatus Contendobacter odensis	hypothetical protein
Hypho2016_00000517-RA:cds	1	69903-70814	0	4425	ARR75008.1	7e-10	66.6	43	Mimivirus AB-566-O17	hypothetical protein SAGO17_0090, partial
Hypho2016_00000518-RA:cds	4	71025-71745,72023-72239,72300-72633,72896-73675	0	na	SMB96859.1	3e-11	72.8	33	Thermanaeromonas toyohensis ToBE	Dephospho-CoA kinase
Hypho2016_00000519-RA:cds	3	comp73725-74109,comp74223-74828,comp74916-75433	0	na	ARF08977.1	2e-31	131	53	Catovirus CTV1	GIY-YIG nuclease and ricin-type beta-trefoil lectin domain protein
Hypho2016_00000520-RA:cds	1	comp75523-75855	0	na	no hit	na	na	na	na	na
Hypho2016_00000521-RA:cds	3	comp77050-77543,comp77745-77822,comp78222-79164	0	na	XP_009037520.1	4e-45	169	35	Aureococcus anophagefferens	hypothetical protein AURANDRAFT_27341
Hypho2016_00000522-RA:cds	1	comp79402-80547	0	na	no hit	na	na	na	na	na
Hypho2016_00000523-RA:cds	1	comp80744-81991	0	na	BAF16129.1	0.06	46.2	32	Oryza sativa Japonica Group	Os04g0670600, partial
Hypho2016_00000524-RA:cds	2	comp82152-83619,comp83870-83901	0	na	YP_009174697.1	5e-84	276	33	Yellowstone lake phycodnavirus 1	hypothetical protein
Hypho2016_00000525-RA:cds	1	84430-85008	0	na	ONN28059.1	0.51	41.6	30	Thermosipho affectus	hypothetical protein XJ44_00505
Hypho2016_00000526-RA:cds	2	85047-85273,85527-86520	0	na	WP_063042205.1	0.61	39.7	68	Nocardia grenadensis	hypothetical protein
Hypho2016_00000527-RA:cds	2	comp86245-86513,comp86538-87282	0	na	no hit	na	na	na	na	na
Hypho2016_00000528-RA:cds	4	87345-88630,88726-88772,89064-89259,89722-90334	0	na	YP_009361741.1	5e-10	73.6	30	Pacmanvirus A23	Uracil-DNA glycosylase
Hypho2016_00000529-RA:cds	2	90514-90888,91103-91678	0	na	XP_005850914.1	7e-09	67.8	32	Chlorella variabilis	hypothetical protein CHLNCDRAFT_56906
Hypho2016_00000530-RA:cds	1	91894-92640	0	na	AAD39242.1	2.8	39.7	30	Rattus norvegicus	AF155825_1 kinesin-like protein KIF3A, partial
Hypho2016_00000531-RA:cds	2	comp92742-92829,comp93234-94402	0	na	ETL77326.1	7e-16	85.9	34	Phytophthora parasitica	hypothetical protein L917_21735
Hypho2016_00000532-RA:cds	1	94729-95631	0	na	P0C8F5.1	6e-29	120	42	African swine fever virus	Transcription factor S-II-related protein
Hypho2016_00000533-RA:cds	3	comp95669-96576,comp96719-97607,comp97836-99254	0	na	Q65239.2	1e-63	228	42	African swine fever virus	Uncharacterized protein E301R
Hypho2016_00000534-RA:cds	1	99316-100260	0	na	no hit	na	na	na	na	na
Hypho2016_00000535-RA:cds	3	100591-101135,101294-101342,101664-102587	0	na	no hit	na	na	na	na	na
Hypho2016_00000536-RA:cds	2	comp102639-103875,comp103961-106059	0	na	YP_009361727.1	3e-97	325	40	Pacmanvirus A23	Cysteine desulfurase NifS
Hypho2016_00000537-RA:cds	3	106115-107534,107716-107797,107859-108339	0	na	P0C9A8.1	7e-55	205	38	African swine fever virus	putative ATP-dependent RNA helicase QP509L
Hypho2016_00000538-RA:cds	1	comp108372-108767	0	na	WP_047408125.1	0.007	44.7	31	Caulobacter	MULTISPECIES: chemotaxis protein CheW
Hypho2016_00000539-RA:cds	3	109167-109245,109429-109853,109884-109985	0	na	no hit	na	na	na	na	na
Hypho2016_00000540-RA:cds	1	comp110017-110484	0	na	no hit	na	na	na	na	na
Hypho2016_00000541-RA:cds	1	110523-112745	0	na	NP_042814.1	1e-119	384	40	African swine fever virus	helicase
Hypho2016_00000542-RA:cds	4	comp112927-113983,comp114159-114561,comp114957-115226,comp115311-115728	0	na	P0C9B8.1	1e-05	58.2	42	African swine fever virus	Cysteine protease S273R; Short=pS273R
Hypho2016_00000543-RA:cds	1	116146-119640	0	na	ANS04245.1	0	1024	47	uncultured Mediterranean phage	type IIA DNA topoisomerase
Hypho2016_00000544-RA:cds	1	119720-120073	0	na	EPZ34673.1	4e-21	92.8	44	Rozella allomycis CSF55	hypothetical protein O9G_004841
Hypho2016_00000545-RA:cds	2	comp120181-120916,comp121024-122111	0	na	CBW46779.1	9e-23	110	27	African swine fever virus Georgia 2007/1	H359L
Hypho2016_00000546-RA:cds	1	122166-122960	0	na	SMH63223.1	0.19	43.9	25	Faustovirus	Hypothetical protein FSTVLC9_17
Hypho2016_00000547-RA:cds	1	123048-123452	0	na	YP_009352842.1	0.0006	47	23	Kaumoebavirus	hypothetical protein BNJ_00450
Hypho2016_00000548-RA:cds	3	123567-124785,125082-125176,125324-125635	0	na	ESA08226.1	4e-57	203	34	Rhizophagus irregularis DAOM 181602	hypothetical protein GLOINDRAFT_84836
Hypho2016_00000549-RA:cds	2	comp125627-127284,comp127339-127678	14	na	CBJ30559.1	1e-108	353	37	Ectocarpus siliculosus	conserved unknown protein
Hypho2016_00000550-RA:cds	1	128283-129167	0	na	YP_009001476.1	7e-20	98.6	32	Anomala cuprea entomopoxvirus	putative antirepressor
Hypho2016_00000551-RA:cds	2	129393-129635,129662-129913	0	na	ETL77326.1	6e-06	54.3	32	Phytophthora parasitica	hypothetical protein L917_21735
Hypho2016_00000552-RA:cds	1	130264-131589	0	na	WP_002746853.1	0.002	49.7	46	Leptospira mayottensis	ankyrin repeat protein, partial
Hypho2016_00000553-RA:cds	1	131686-132243	0	na	no hit	na	na	na	na	na
Hypho2016_00000554-RA:cds	4	comp132273-132694,comp132779-132882,comp133173-133221,comp133279-133654	0	na	no hit	na	na	na	na	na
Hypho2016_00000555-RA:cds	1	133840-135567	0	na	WP_059418851.1	6e-06	60.1	42	Streptomyces azureus	beta-xylosidase
Hypho2016_00000556-RA:cds	1	comp135889-136146	0	na	KYP61629.1	1.6	37	35	Cajanus cajan	Retrovirus-related Pol polyprotein from transposon TNT 1-94
Hypho2016_00000557-RA:cds	1	136442-136837	0	na	WP_054584479.1	4.1	37.4	42	Halolamina pelagica	oxidoreductase
Hypho2016_00000558-RA:cds	1	comp136870-138102	0	na	NP_042804.1	2e-17	92	27	African swine fever virus	pS273R
Hypho2016_00000559-RA:cds	1	138211-138843	0	na	P0CA85.1	0.0007	49.3	27	African swine fever virus	Uncharacterized protein S183L
Hypho2016_00000560-RA:cds	1	comp139028-139276	0	na	Q65219.1	1.1	35.8	34	African swine fever virus	Uncharacterized protein D79L
Hypho2016_00000561-RA:cds	2	comp139347-140479,comp140696-143804	0	na	P0C9A6.1	0	588	36	African swine fever virus	Putative ATP-dependent RNA helicase D1133L
Hypho2016_00000562-RA:cds	1	comp143900-144106	0	na	no hit	na	na	na	na	na
Hypho2016_00000563-RA:cds	3	comp144237-144605,comp144900-145057,comp145262-145931	0	na	OON18106.1	0.081	46.6	26	Opisthorchis viverrini	glycosyl hydrolase family 47, partial
Hypho2016_00000564-RA:cds	1	146123-146785	0	na	ESA20390.1	3e-29	118	34	Rhizophagus irregularis DAOM 181602	hypothetical protein GLOINDRAFT_2014
Hypho2016_00000565-RA:cds	2	comp147113-147185,comp147249-148363	0	na	YP_009361673.1	4e-31	132	27	Pacmanvirus A23	YqaJ endonuclease
Hypho2016_00000566-RA:cds	1	148423-149334	0	na	no hit	na	na	na	na	na
Hypho2016_00000567-RA:cds	2	comp149397-150080,comp150476-150835	0	na	YP_009361662.1	8e-18	91.3	32	Pacmanvirus A23	Hypothetical protein PACV_315
Hypho2016_00000568-RA:cds	1	150918-151616	0	na	XP_013791267.1	5.7	38.5	37	Limulus polyphemus	PREDICTED: 1-phosphatidylinositol 4,5-bisphosphate phosphodiesterase epsilon-1-like
Hypho2016_00000569-RA:cds	1	152672-153412	0	2742	no hit	na	na	na	na	na
Hypho2016_00000570-RA:cds	1	154384-155574	17	1963	ETL79034.1	0.66	43.1	26	Phytophthora parasitica	hypothetical protein L917_20260
Hypho2016_00000571-RA:cds	1	155919-156341	0	na	ETL77326.1	6e-06	53.9	29	Phytophthora parasitica	hypothetical protein L917_21735
Hypho2016_00000572-RA:cds	2	157450-157521,157568-157702	0	na	WP_040578859.1	1.9	36.2	34	Methylocystis parvus	flagellar P-ring protein FlgI
Hypho2016_00000573-RA:cds	1	comp157712-158125	0	na	WP_058022475.1	9e-18	88.6	42	Pseudohongiella spirulinae	hybrid sensor histidine kinase/response regulator
Hypho2016_00000574-RA:cds	1	158941-159522	0	na	no hit	na	na	na	na	na
Hypho2016_00000575-RA:cds	1	comp159527-159874	0	na	XP_002498373.1	3.5	37.4	39	Zygosaccharomyces rouxii	ZYRO0G08712p
Hypho2016_00000576-RA:cds	1	comp159988-162609	1	na	AKO62782.1	1e-141	451	33	African swine fever virus	pBA71-NP868R
Hypho2016_00000577-RA:cds	3	162902-164267,164379-164545,164976-169340	0	na	Q65215.2	0	1229	44	African swine fever virus	Probable DNA-directed RNA polymerase subunit 1 homolog
Hypho2016_00000578-RA:cds	1	comp169432-170229	0	na	CDJ83179.1	2e-10	67.4	39	Haemonchus contortus	Potassium channel domain containing protein
Hypho2016_00000579-RA:cds	2	comp170252-170337,comp170435-171140	0	na	no hit	na	na	na	na	na
Hypho2016_00000580-RA:cds	1	comp171206-171856	0	na	no hit	na	na	na	na	na
Hypho2016_00000581-RA:cds	1	comp172005-173156	0	na	AJL34109.1	7e-09	67.4	28	African swine fever virus	BA71V-CP312R
Hypho2016_00000582-RA:cds	1	173582-174025	0	na	KMP12658.1	1e-24	101	48	Nitrospina sp. SCGC_AAA799_A02	deoxyuridine 5'-triphosphate nucleotidohydrolase
Hypho2016_00000583-RA:cds	1	comp174159-174404	0	na	WP_081622993.1	0.37	36.6	30	Archaeoglobus sulfaticallidus	DNA-directed RNA polymerase subunit N
Hypho2016_00000584-RA:cds	1	comp174583-176166	0	na	no hit	na	na	na	na	na
Hypho2016_00000585-RA:cds	2	176351-183177,183272-184823	0	na	CBW46758.1	4e-92	347	25	African swine fever virus Georgia 2007/1	CP2475L
Hypho2016_00000586-RA:cds	2	184911-186427,186579-191259	0	na	AAB60596.1	2e-124	436	37	African swine fever virus	DNA-directed DNA polymerase
Hypho2016_00000587-RA:cds	1	191423-192172	0	na	no hit	na	na	na	na	na
Hypho2016_00000588-RA:cds	2	comp192564-193411,comp193663-193936	0	na	CCI40647.1	1e-35	144	31	Albugo candida	unnamed protein product
Hypho2016_00000589-RA:cds	2	comp196220-196445,comp196653-197335	0	na	XP_020972976.1	2.8	40.4	37	Arachis ipaensis	E3 ubiquitin-protein ligase RNF144B-like
Hypho2016_00000590-RA:cds	1	197901-198761	0	na	no hit	na	na	na	na	na
Hypho2016_00000591-RA:cds	1	199195-199623	0	na	no hit	na	na	na	na	na
Hypho2016_00000592-RA:cds	1	comp199956-200795	0	na	no hit	na	na	na	na	na
Hypho2016_00000593-RA:cds	3	comp200887-201580,comp201626-201947,comp201987-202242	0	na	AJL34098.1	3e-32	135	41	African swine fever virus	BA71V-B407L
Hypho2016_00000594-RA:cds	1	202340-203179	0	na	KMZ66862.1	5.4	40	24	Zostera marina	Leucine-rich receptor-like protein kinase
Hypho2016_00000595-RA:cds	2	comp203202-203407,comp203504-203993	0	na	no hit	na	na	na	na	na
Hypho2016_00000596-RA:cds	1	comp205615-206145	0	na	P0CA78.1	2e-26	107	38	African swine fever virus Georgia 2007/1	Uncharacterized protein B175L
Hypho2016_00000597-RA:cds	3	comp206293-207483,comp207565-208467,comp208520-208867	0	na	CAF33338.1	0.77	44.3	38	Danio rerio	matrilin-3a
Hypho2016_00000598-RA:cds	3	208923-209160,209335-209607,209771-211125	0	na	P0CAC1.1	6e-22	106	27	African swine fever virus	Uncharacterized protein B263R; Short=pB263R
Hypho2016_00000599-RA:cds	1	comp211399-215178	0	na	P0CA41.1	1e-102	365	24	African swine fever virus	Uncharacterized protein G1340L
Hypho2016_00000600-RA:cds	1	215203-215865	0	na	YP_009361594.1	4e-33	128	36	Pacmanvirus A23	Metallopeptidase WLM
Hypho2016_00000601-RA:cds	2	comp216206-216292,comp216309-216761	0	na	no hit	na	na	na	na	na
Hypho2016_00000602-RA:cds	1	217044-218609	0	na	SDS47946.1	2e-22	110	33	Pseudomonas granadensis	hypothetical protein SAMN05216579_0885
Hypho2016_00000603-RA:cds	1	comp218701-219873	0	na	WP_024892799.1	1e-69	236	36	Acidithiobacillus thiooxidans	mannose-1-phosphate guanylyltransferase/mannose-6-phosphate isomerase
Hypho2016_00000604-RA:cds	1	220031-220594	0	na	no hit	na	na	na	na	na
Hypho2016_00000605-RA:cds	2	comp220929-220953,comp221097-221497	0	na	NP_042776.1	2e-10	63.9	32	African swine fever virus	pB125R
Hypho2016_00000606-RA:cds	1	comp221574-222176	0	na	WP_050640639.1	5.4	38.9	28	Clostridiales	MULTISPECIES: two-component sensor histidine kinase
Hypho2016_00000607-RA:cds	1	223323-224357	0	na	no hit	na	na	na	na	na
Hypho2016_00000608-RA:cds	2	224721-224927,225174-225620	0	na	KLO10434.1	3e-17	84.7	49	Schizopora paradoxa	histone 3
Hypho2016_00000609-RA:cds	1	225859-239814	0	na	XP_005839061.1	2e-17	99.8	30	Guillardia theta CCMP2712	hypothetical protein GUITHDRAFT_133819
Hypho2016_00000610-RA:cds	1	240000-250010	0	na	AIX43902.1	2e-10	79	32	Synechococcus phage ACG-2014f	baseplate wedge initiator
Hypho2016_00000611-RA:cds	1	250130-257044	0	na	OBQ32886.1	2e-06	63.9	34	Anabaena sp. CRKS33	hypothetical protein AN487_21550
Hypho2016_00000612-RA:cds	1	257328-258191	0	na	no hit	na	na	na	na	na
Hypho2016_00000613-RA:cds	1	259359-259682	0	na	WP_076979124.1	3.1	36.6	31	Rhodobacteraceae	MULTISPECIES: AsnC family transcriptional regulator
Hypho2016_00000614-RA:cds	2	comp259916-261591,comp261694-262471	0	na	XP_002786559.1	1e-17	98.2	26	Perkinsus marinus ATCC 50983	hypothetical protein Pmar_PMAR005265
Hypho2016_00000615-RA:cds	1	263448-264056	0	na	no hit	na	na	na	na	na
Hypho2016_00000616-RA:cds	1	comp264206-265738	0	1442	XP_008904932.1	1e-162	479	67	Phytophthora parasitica INRA-310	hypothetical protein PPTG_11385
Hypho2016_00000617-RA:cds	1	267115-267891	0	na	XP_014789825.1	2.3	40.8	40	Octopus bimaculoides	PREDICTED: titin-like isoform X2
Hypho2016_00000618-RA:cds	5	comp267796-267902,comp268090-268213,comp268373-268449,comp268528-268705,comp268943-275215	11	na	WP_042851185.1	6e-13	85.5	60	Prochlorococcus sp. MIT 0604	hypothetical protein

## Sheet: scaffold_5419
Gene ID	Exon number	CDS positions	SNP sites	Transcript ID (Newbler clean)	Transcript ID (Newbler)	Best BLASTX hit RefSeq ID	Best BLASTX hit Evalue	Best BLASTX hit score	Best BLASTX hit percent identity	Best BLASTX hit taxonomy	Best BLASTX hit annotation
Hypho2016_00000891-RA:cds	1	283-948	0	na	na	OQS02210.1	1e-17	91.3	44	Thraustotheca clavata	hypothetical protein THRCLA_05391, partial
Hypho2016_00000892-RA:cds	2	comp987-2071,comp2243-2588	0	na	na	CCA14079.1	7e-16	90.1	45	Albugo laibachii Nc14	conserved hypothetical protein
Hypho2016_00000893-RA:cds	5	3715-6214,6272-6874,7004-7183,7220-7741,7747-7763	0	na	na	WP_015211358.1	0.14	48.1	33	Cylindrospermum stagnale	non-ribosomal peptide synthase
Hypho2016_00000894-RA:cds	1	18687-19616	0	na	na	EFX82643.1	6e-06	55.8	37	Daphnia pulex	hypothetical protein DAPPUDRAFT_101309
Hypho2016_00000895-RA:cds	1	19980-20330	0	na	na	no hit	na	na	na	na	na
Hypho2016_00000896-RA:cds	1	20602-21762	0	na	na	WP_071885029.1	8e-68	226	38	Hymenobacter sp. DG25B	ribonucleoside-diphosphate reductase
Hypho2016_00000897-RA:cds	2	comp21929-22519,comp22935-24068	0	isotig05587	isotig05587	P0CAD5.1	5e-30	130	30	African swine fever virus	Uncharacterized protein C315R
Hypho2016_00000898-RA:cds	2	24415-25114,25329-25474	0	na	na	SMH63313.1	6.5	37.4	39	Faustovirus	DNA-directed RNA polymerase, subunit M, partial
Hypho2016_00000899-RA:cds	2	comp25283-25582,comp25794-27308	0	na	na	SME64787.1	0.0003	50.4	31	Faustovirus ST1	Hypothetical protein FSTVST1_108
Hypho2016_00000900-RA:cds	1	27502-27843	0	na	na	KFB38564.1	6.7	35.4	24	Anopheles sinensis	hypothetical protein ZHAS_00005843
Hypho2016_00000901-RA:cds	1	comp27840-28286	0	na	na	no hit	na	na	na	na	na
Hypho2016_00000902-RA:cds	1	comp28411-29556	0	na	na	ETL77326.1	5e-23	105	35	Phytophthora parasitica	hypothetical protein L917_21735
Hypho2016_00000903-RA:cds	1	29915-30652	0	na	na	KQK14343.1	3.7	39.7	47	Brachypodium distachyon	hypothetical protein BRADI_1g15581
Hypho2016_00000904-RA:cds	1	comp30794-32173	0	na	na	YP_009361516.1	1e-16	92.4	25	Pacmanvirus A23	Hypothetical protein PACV_167
Hypho2016_00000905-RA:cds	1	32444-33322	0	na	na	XP_002650147.1	1e-96	295	51	Enterocytozoon bieneusi H348	thymidylate synthase
Hypho2016_00000906-RA:cds	1	33533-37483	0	na	na	YP_009361518.1	6e-22	115	25	Pacmanvirus A23	Hypothetical protein PACV_169
Hypho2016_00000907-RA:cds	1	38025-39461	0	na	na	XP_006811940.1	2e-06	61.6	40	Saccoglossus kowalevskii	PREDICTED: protein FAM63B-like, partial
Hypho2016_00000908-RA:cds	1	comp39481-40581	0	isotig03979	na	KIJ10927.1	0.1	42	33	Paxillus involutus ATCC 200175	hypothetical protein PAXINDRAFT_39303, partial
Hypho2016_00000909-RA:cds	1	41028-41318	0	na	na	no hit	na	na	na	na	na
Hypho2016_00000910-RA:cds	1	41453-41827	0	na	na	ARF12536.1	3e-23	97.4	46	Klosneuvirus KNV1	ASCH domain protein
Hypho2016_00000911-RA:cds	2	comp41933-43092,comp43364-43658	0	na	na	ETL77326.1	1e-17	91.3	36	Phytophthora parasitica	hypothetical protein L917_21735
Hypho2016_00000912-RA:cds	1	43917-48728	0	na	na	P0C8K3.1	0	790	42	African swine fever virus	DNA-directed RNA polymerase subunit 2
Hypho2016_00000913-RA:cds	1	comp49062-50258	0	na	na	WP_031003873.1	9e-43	162	37	Streptomyces sp. NRRL F-5727	pyridine nucleotide-disulfide oxidoreductase
Hypho2016_00000914-RA:cds	1	comp51344-51883	0	na	na	XP_013232264.1	4	38.9	31	Eimeria tenella	hypothetical protein, conserved
Hypho2016_00000915-RA:cds	1	54270-54746	0	na	na	no hit	na	na	na	na	na
Hypho2016_00000916-RA:cds	3	55761-55991,56046-57306,57378-58066	0	na	na	XP_008876430.1	7e-23	112	35	Aphanomyces invadans	hypothetical protein H310_11505
Hypho2016_00000917-RA:cds	1	comp58083-59252	0	na	na	XP_020624747.1	9e-07	59.3	36	Orbicella faveolata	BTB/POZ domain-containing protein KCTD6-like
Hypho2016_00000918-RA:cds	1	59533-60453	0	na	na	no hit	na	na	na	na	na
Hypho2016_00000919-RA:cds	3	comp60869-61207,comp61268-61332,comp61429-61471	0	na	na	WP_019136079.1	1.2	39.3	37	Cellulomonas massiliensis	flagellar motor switch protein FliM
Hypho2016_00000920-RA:cds	2	61258-61339,61622-62868	0	na	na	XP_012561277.1	0.17	45.4	28	Hydra vulgaris	PREDICTED: alpha-latrotoxin-Lhe1a-like
Hypho2016_00000921-RA:cds	1	comp62925-63473	0	na	na	SME64724.1	5e-21	95.9	31	Faustovirus ST1	Putative Ubiquitin-conjugating enzyme E2
Hypho2016_00000922-RA:cds	1	comp63593-64240	0	na	na	no hit	na	na	na	na	na
Hypho2016_00000923-RA:cds	1	comp64959-65561	0	na	na	no hit	na	na	na	na	na
Hypho2016_00000924-RA:cds	2	comp65830-66247,comp66447-67195	0	na	na	OJU86476.1	2e-05	57.8	24	Burkholderiales bacterium 66-5	hypothetical protein BGO13_12180
Hypho2016_00000925-RA:cds	1	comp67472-67753	0	na	na	XP_002507325.1	0.92	38.1	44	Micromonas commoda	predicted protein
Hypho2016_00000926-RA:cds	1	comp67912-68193	0	na	na	GAD58261.1	1.4	37	30	Brevundimonas abyssalis TAR-001	hypothetical protein MBEBAB_0511
Hypho2016_00000927-RA:cds	2	68323-68892,69076-71613	0	na	na	WP_072894934.1	9e-69	259	32	Hydrocarboniphaga daqingensis	hypothetical protein
Hypho2016_00000928-RA:cds	3	72157-72271,72551-72623,72937-74338	0	na	na	OBZ83014.1	0.005	45.8	73	Choanephora cucurbitarum	hypothetical protein A0J61_08935
Hypho2016_00000929-RA:cds	1	comp76873-78081	0	na	na	AMN83508.1	3e-58	204	41	Faustovirus	methyltransferase
Hypho2016_00000930-RA:cds	1	78175-78747	0	na	na	no hit	na	na	na	na	na
Hypho2016_00000931-RA:cds	1	79880-80140	0	na	na	ABZ10296.1	5.7	35.8	41	uncultured marine microorganism HF4000_APKG10K24	putative CobN/magnesium chelatase
Hypho2016_00000932-RA:cds	1	comp80193-82712	0	na	na	WP_060685599.1	0	590	39	Persicobacter sp. JZB09	ribonucleoside-diphosphate reductase subunit alpha
Hypho2016_00000933-RA:cds	1	comp83004-84623	0	isotig01546	isotig01546	XP_012750594.1	1e-12	81.3	28	Acytostelium subglobosum LB1	hypothetical protein SAMD00019534_096730
Hypho2016_00000934-RA:cds	1	85073-85318	0	na	na	XP_015267602.1	0.15	40	30	Gekko japonicus	PREDICTED: sodium channel protein type 5 subunit alpha-like, partial
Hypho2016_00000935-RA:cds	1	comp85410-86021	0	na	na	OSS46115.1	0.0001	50.8	39	Epicoccum nigrum	hypothetical protein B5807_08146
Hypho2016_00000936-RA:cds	2	86453-86477,86529-86689	0	na	na	no hit	na	na	na	na	na
Hypho2016_00000937-RA:cds	2	86795-89986,90294-90353	0	na	na	CAN10420.1	2e-178	556	36	African swine fever virus OURT 88/3	pC962R
Hypho2016_00000938-RA:cds	6	comp89183-89427,comp89485-89616,comp89665-89761,comp90348-92128,comp92165-92338,comp92387-92570	0	na	na	AJL34251.1	2e-70	261	31	African swine fever virus	BA71V-B962L
Hypho2016_00000939-RA:cds	1	comp92639-94933	0	na	na	no hit	na	na	na	na	na
Hypho2016_00000940-RA:cds	1	comp96092-96709	0	na	na	WP_023977767.1	0.61	40	42	Asaia	MULTISPECIES: hypothetical protein
Hypho2016_00000941-RA:cds	4	97443-97463,97503-97658,97692-97967,98088-98321	0	na	na	XP_001627617.1	1e-23	104	31	Nematostella vectensis	predicted protein
Hypho2016_00000942-RA:cds	2	comp98394-98446,comp98520-99960	0	na	na	XP_011675997.1	9e-08	66.2	43	Strongylocentrotus purpuratus	PREDICTED: zinc finger protein 37 homolog
Hypho2016_00000943-RA:cds	1	comp100948-101220	0	na	na	WP_081642264.1	1.9	37	40	Thermodesulfobacterium thermophilum	ribonucleoside triphosphate reductase
Hypho2016_00000944-RA:cds	1	101394-101729	0	na	na	SBS85018.1	2.2	37.7	46	Plasmodium ovale curtisi	U3 small nucleolar RNA-associated protein 21, putative (UTP21)
Hypho2016_00000945-RA:cds	2	comp101744-102930,comp103252-105163	0	isotig03578	isotig03578	NP_042774.1	1e-55	207	49	African swine fever virus	pB385R
Hypho2016_00000946-RA:cds	1	106322-108349	0	na	na	P0CAI0.1	2e-79	272	32	African swine fever virus	Protein B602L
Hypho2016_00000947-RA:cds	1	comp108403-109707	0	isotig02322	isotig02322	XP_004213387.1	0.0003	53.5	36	Hydra vulgaris	PREDICTED: uncharacterized protein LOC101241583, partial
Hypho2016_00000948-RA:cds	1	110006-111166	0	na	na	GAQ88317.1	4.6	40.8	49	Klebsormidium flaccidum	U box domain containing protein
Hypho2016_00000949-RA:cds	2	comp111671-111754,comp111913-113076	0	na	na	ETL77326.1	3e-28	120	42	Phytophthora parasitica	hypothetical protein L917_21735
Hypho2016_00000950-RA:cds	2	113183-113224,113427-115256	0	na	na	KRO48201.1	4e-07	63.2	36	Microbacteriaceae bacterium BACL28 MAG-120531-bin53	hypothetical protein ABR68_05805
Hypho2016_00000951-RA:cds	2	comp115794-116853,comp117305-118434	0	na	na	P0CAF3.1	3e-92	301	41	African swine fever virus	VF354_ASFK5 RecName: Full=Uncharacterized protein B354L; Short=pB354L >gi
Hypho2016_00000952-RA:cds	2	118636-119917,120020-121032	0	na	na	AJL34091.1	2e-26	124	34	African swine fever virus	BA71V-B475L
Hypho2016_00000953-RA:cds	3	121078-121302,121372-121579,121675-123365	0	na	na	no hit	na	na	na	na	na
Hypho2016_00000954-RA:cds	1	123423-123962	0	na	na	NP_038986.1	1e-09	66.6	50	Fowlpox virus	Ankyrin repeat gene family protein
Hypho2016_00000955-RA:cds	1	124043-124348	0	na	na	OQD94935.1	1.5	37.7	40	Penicillium solitum	hypothetical protein PENSOL_c023G09231
Hypho2016_00000956-RA:cds	1	124856-125164	0	na	na	WP_020355868.1	7e-29	108	62	Chlamydia	MULTISPECIES: SWIB/MDM2 domain protein
Hypho2016_00000957-RA:cds	4	comp125209-126807,comp126990-127081,comp127154-127242,comp127431-129676	0	na	na	OQR81122.1	5e-44	184	36	Achlya hypogyna	hypothetical protein ACHHYP_16724
Hypho2016_00000958-RA:cds	1	129850-130785	0	na	na	WP_002204126.1	5e-18	95.1	29	Bacillus cereus	hypothetical protein
Hypho2016_00000959-RA:cds	2	comp130876-131016,comp131050-131100	0	na	na	no hit	na	na	na	na	na
Hypho2016_00000960-RA:cds	1	comp131157-132386	0	na	na	XP_004212916.1	0.017	46.6	34	Hydra vulgaris	PREDICTED: alpha-latrotoxin-Lt1a-like
Hypho2016_00000961-RA:cds	1	133564-134202	0	na	na	WP_059009130.1	1.1	40.4	35	Streptomyces specialis	transporter
Hypho2016_00000962-RA:cds	1	comp134390-135184	0	na	na	no hit	na	na	na	na	na
Hypho2016_00000963-RA:cds	1	comp135682-137439	0	na	na	XP_013791995.1	0.024	49.3	28	Limulus polyphemus	PREDICTED: zinc finger protein 423-like, partial
Hypho2016_00000964-RA:cds	1	138253-139056	0	na	na	XP_004989786.1	0.64	42.7	40	Salpingoeca rosetta	hypothetical protein PTSG_08988
Hypho2016_00000965-RA:cds	1	comp139121-139444	0	na	na	WP_079585519.1	0.001	47	33	Mycobacterium abscessus	hypothetical protein
Hypho2016_00000966-RA:cds	2	comp139635-139781,comp139871-140266	0	na	na	XP_001308190.1	7e-30	116	47	Trichomonas vaginalis G3	hypothetical protein
Hypho2016_00000967-RA:cds	1	140416-140619	0	na	na	WP_006958876.1	9.3	33.1	41	Sphingobium japonicum	hypothetical protein
Hypho2016_00000968-RA:cds	1	141399-143345	0	na	na	ETI39792.1	3e-20	105	28	Phytophthora parasitica P1569	hypothetical protein F443_14655
Hypho2016_00000969-RA:cds	2	comp143400-143499,comp143615-143874	0	na	na	WP_018569273.1	3.6	37	35	Streptomyces sp. PsTaAH-124	hypothetical protein
Hypho2016_00000970-RA:cds	1	144050-146053	0	na	na	WP_062163013.1	9.6	41.2	27	Chryseobacterium sp. IHB B 17019	hypothetical protein
Hypho2016_00000971-RA:cds	1	comp146073-146693	0	na	na	WP_058082908.1	3e-05	54.3	29	Streptomyces hygroscopicus	DNA mismatch repair protein MutT
Hypho2016_00000972-RA:cds	2	147731-147766,148167-148973	0	na	na	SEN94858.1	0.45	43.1	28	Bradyrhizobium sp. OK095	PAS domain S-box-containing protein
Hypho2016_00000973-RA:cds	2	comp149034-150683,comp150805-151329	0	na	na	AEX91747.1	3e-27	127	27	Acanthamoeba castellanii	NADPH oxidase A
Hypho2016_00000974-RA:cds	1	151520-152263	0	na	na	KIK05136.1	1e-40	149	41	Laccaria amethystina LaAM-08-1	hypothetical protein K443DRAFT_91925
Hypho2016_00000975-RA:cds	1	152412-152819	0	na	na	YP_009015544.1	0.029	42.7	36	Bacillus virus G	gp241
Hypho2016_00000976-RA:cds	1	comp153313-153816	0	na	na	no hit	na	na	na	na	na
Hypho2016_00000977-RA:cds	2	153920-153922,153991-155487	0	na	na	XP_008861396.1	5e-89	290	40	Aphanomyces invadans	hypothetical protein H310_00396
Hypho2016_00000978-RA:cds	1	comp155504-156433	0	na	na	WP_070510193.1	8	36.2	38	Enterococcus	MULTISPECIES: hypothetical protein
Hypho2016_00000979-RA:cds	3	158320-158532,159117-159222,159274-159389	0	na	na	XP_012674546.1	1e-38	136	66	Clupea harengus	PREDICTED: histone H3-like
Hypho2016_00000980-RA:cds	2	comp158916-160045,comp160143-160155	0	na	na	ARF11444.1	6e-24	112	28	Klosneuvirus KNV1	HNH endonuclease
Hypho2016_00000981-RA:cds	1	161211-162908	0	na	na	YP_009361566.1	8e-139	427	42	Pacmanvirus A23	Major capsid protein
Hypho2016_00000982-RA:cds	1	comp163728-165149	0	na	na	WP_052728592.1	3e-47	180	35	Domibacillus tundrae	hypothetical protein
Hypho2016_00000983-RA:cds	1	comp165893-167761	0	na	na	EPZ36721.1	8e-09	70.1	34	Rozella allomycis CSF55	hypothetical protein O9G_002332
Hypho2016_00000984-RA:cds	1	168359-169105	0	na	na	XP_008892916.1	4e-21	96.3	44	Phytophthora parasitica INRA-310	hypothetical protein PPTG_01391
Hypho2016_00000985-RA:cds	1	comp169117-169638	0	isotig02936	isotig02936	XP_006972351.1	9e-26	106	39	Peromyscus maniculatus bairdii	PREDICTED: dual specificity protein phosphatase 22 isoform X2
Hypho2016_00000986-RA:cds	1	169933-170250	0	na	na	WP_051325281.1	4.5	36.6	43	Glycomyces tenuis	hsp70 family protein
Hypho2016_00000987-RA:cds	2	171543-171698,171709-172845	1	na	na	no hit	na	na	na	na	na
Hypho2016_00000988-RA:cds	2	172930-173293,173339-173805	0	na	na	KUF76901.1	5e-06	58.2	26	Phytophthora nicotianae	hypothetical protein AM587_10013808
Hypho2016_00000989-RA:cds	2	comp173802-174034,comp174190-174262	0	na	na	no hit	na	na	na	na	na
Hypho2016_00000990-RA:cds	1	174759-175160	0	na	na	XP_001838788.1	0.003	47	52	Coprinopsis cinerea okayama7#130	hypothetical protein CC1G_08952
Hypho2016_00000991-RA:cds	1	comp175230-175409	0	na	na	no hit	na	na	na	na	na
Hypho2016_00000992-RA:cds	3	175585-175963,176696-176806,176870-177591	0	na	na	ANY67700.1	2e-14	78.6	54	Paenibacillus sp. BIHB4019	hypothetical protein BBD42_15420
Hypho2016_00000993-RA:cds	1	comp177538-179466	0	na	na	XP_012197021.1	3e-10	71.2	29	Saprolegnia parasitica CBS 223.65	hypothetical protein SPRG_03050
Hypho2016_00000994-RA:cds	1	179794-180912	0	na	na	CUS96648.1	1e-49	181	37	Candidatus Chrysopegis kryptomonas	Peptidase inhibitor I9
Hypho2016_00000995-RA:cds	1	181093-181680	0	na	na	no hit	na	na	na	na	na
Hypho2016_00000996-RA:cds	2	181764-182173,182395-182935	0	na	na	WP_056671640.1	0.26	43.1	29	Rhizobacter sp. Root1221	hypothetical protein
Hypho2016_00000997-RA:cds	1	comp183138-184481	0	na	na	XP_004211449.2	7e-13	76.3	44	Hydra vulgaris	PREDICTED: alpha-latrotoxin-Lhe1a-like, partial
Hypho2016_00000998-RA:cds	1	184752-186071	0	na	na	no hit	na	na	na	na	na
Hypho2016_00000999-RA:cds	1	comp186131-187243	0	na	na	XP_018272926.1	6e-06	59.7	34	Rhodotorula graminis WP1	hypothetical protein RHOBADRAFT_51862
Hypho2016_00001000-RA:cds	1	188230-189663	0	na	na	no hit	na	na	na	na	na
Hypho2016_00001001-RA:cds	2	comp189328-189358,comp189683-190740	0	na	na	XP_002675799.1	1e-10	73.9	28	Naegleria gruberi	predicted protein
Hypho2016_00001002-RA:cds	1	191466-192887	0	na	na	no hit	na	na	na	na	na
Hypho2016_00001003-RA:cds	1	193032-193874	0	na	na	no hit	na	na	na	na	na
Hypho2016_00001004-RA:cds	1	193944-194903	0	na	na	WP_068511532.1	6e-97	298	49	Leptolyngbya sp. O-77	NAD-dependent epimerase/dehydratase family protein
Hypho2016_00001005-RA:cds	1	195360-195755	0	na	na	CCF34354.1	5	37.4	28	Colletotrichum higginsianum	magnesium and cobalt transporter CorA
Hypho2016_00001006-RA:cds	3	196534-198016,198329-198537,198655-198903	0	na	na	XP_003537694.1	1e-06	60.8	42	Glycine max	PREDICTED: RING-H2 finger protein ATL8-like
Hypho2016_00001007-RA:cds	1	199532-199843	0	na	na	no hit	na	na	na	na	na
Hypho2016_00001008-RA:cds	2	comp199879-201667,comp201838-202469	0	na	na	EJK70516.1	6e-24	119	27	Thalassiosira oceanica	hypothetical protein THAOC_08116
Hypho2016_00001009-RA:cds	2	202627-203690,203897-204275	0	na	na	XP_001747074.1	1e-46	184	40	Monosiga brevicollis MX1	hypothetical protein
Hypho2016_00001010-RA:cds	1	comp204589-204894	0	isotig04418	na	no hit	na	na	na	na	na
Hypho2016_00001011-RA:cds	1	comp205625-206476	0	na	na	ANB50171.1	0.002	50.1	25	Powai lake megavirus	hypothetical protein
Hypho2016_00001012-RA:cds	1	206799-207197	0	na	na	no hit	na	na	na	na	na
Hypho2016_00001013-RA:cds	1	207300-208229	0	na	na	no hit	na	na	na	na	na
Hypho2016_00001014-RA:cds	1	comp208232-208702	0	na	na	XP_006807738.1	0.39	41.6	35	Neolamprologus brichardi	PREDICTED: uncharacterized protein LOC102794681 isoform X2
Hypho2016_00001015-RA:cds	1	209242-210738	0	na	na	XP_016605755.1	8e-93	304	36	Spizellomyces punctatus DAOM BR117	hypothetical protein SPPG_07177
Hypho2016_00001016-RA:cds	1	comp210790-216702	0	na	na	XP_636121.1	0.0003	54.3	39	Dictyostelium discoideum AX4	actin binding protein
Hypho2016_00001017-RA:cds	1	217474-218367	0	na	na	no hit	na	na	na	na	na
Hypho2016_00001018-RA:cds	1	comp218399-220897	0	isotig02545/isotig03212	isotig02545/isotig03212	XP_001010041.1	0.045	48.9	23	Tetrahymena thermophila SB210	ubiquitin
Hypho2016_00001019-RA:cds	1	comp221553-223346	0	isotig03002	isotig03002	EPZ32182.1	2e-23	115	27	Rozella allomycis CSF55	hypothetical protein O9G_004956, partial
Hypho2016_00001020-RA:cds	1	comp223659-224063	0	na	na	no hit	na	na	na	na	na
Hypho2016_00001021-RA:cds	1	224233-224913	0	na	na	XP_020072837.1	1e-26	107	59	Cyberlindnera jadinii NRRL Y-1542	histone H4, partial
Hypho2016_00001022-RA:cds	2	comp225195-226994,comp227244-228323	0	na	na	KKP35447.1	4e-38	162	32	candidate division TM6 bacterium GW2011_GWF2_32_72	hypothetical protein UR26_C0005G0061, partial
Hypho2016_00001023-RA:cds	1	comp228415-229533	0	na	na	WP_076811380.1	0.72	42.7	28	Brachybacterium sp. P6-10-X1	hypothetical protein
Hypho2016_00001024-RA:cds	1	229693-229989	0	na	na	no hit	na	na	na	na	na
Hypho2016_00001025-RA:cds	1	230329-230880	0	na	na	WP_067754006.1	0.021	45.4	35	Orrella dioscoreae	hypothetical protein
Hypho2016_00001026-RA:cds	7	comp231377-231385,comp231475-231923,comp232194-232345,comp232406-232828,comp232973-233109,comp233529-233565,comp233657-234567	0	na	na	no hit	na	na	na	na	na
Hypho2016_00001027-RA:cds	3	235380-235733,235944-236450,236486-236503	0	na	na	OLP94872.1	2.6	40	38	Symbiodinium microadriaticum	hypothetical protein AK812_SmicGene23059
Hypho2016_00001028-RA:cds	1	238023-238934	0	isotig03172	isotig03172	no hit	na	na	na	na	na
Hypho2016_00001029-RA:cds	2	239297-240361,240639-241049	0	na	na	OGQ99041.1	8.7	40.4	25	Deltaproteobacteria bacterium RIFOXYD12_FULL_55_16	ATP-dependent helicase
Hypho2016_00001030-RA:cds	1	241961-242977	0	na	na	XP_016620115.1	7.9	39.7	34	Cladophialophora bantiana CBS 173.52	hypothetical protein Z519_06051
Hypho2016_00001031-RA:cds	2	comp243055-248048,comp248367-251022	0	na	na	CUS96648.1	2e-72	259	47	Candidatus Chrysopegis kryptomonas	Peptidase inhibitor I9
Hypho2016_00001032-RA:cds	2	247114-247202,247531-247561	0	na	na	no hit	na	na	na	na	na
Hypho2016_00001033-RA:cds	1	comp251117-252199	0	na	na	no hit	na	na	na	na	na
Hypho2016_00001034-RA:cds	1	comp252451-252702	0	na	na	KIM92013.1	3.2	36.2	35	Piloderma croceum F 1598	hypothetical protein PILCRDRAFT_83362
Hypho2016_00001035-RA:cds	1	253671-254021	0	na	na	EMP30174.1	0.16	41.2	35	Chelonia mydas	SH2 domain-containing adapter protein F
