# Supplementary material for: Comparative genomic analysis of the ‘pseudofungus’ Hyphochytrium catenoides
Source: Open Biol. 2018 Jan 10;8(1):170184. doi: 10.1098/rsob.170184 (PMC5795050; doi:10.1098/rsob.170184)
Supplement: Table S12 [file rsob170184supp28.txt]

Pythium aphanidermatum,http://protists.ensembl.org/Pythium_aphanidermatum/Info/Index
Phytophthora sojae,https://genome.jgi.doe.gov/Physo3/Physo3.home.html
Saprolegnia parasitica,http://protists.ensembl.org/Saprolegnia_parasitica_cbs_223_65/Info/Index
Thalassiosira pseudonana,https://genome.jgi.doe.gov/Thaps3/Thaps3.home.html
Nannochloropsis gaditana,http://protists.ensembl.org/Nannochloropsis_gaditana/Info/Index
Ectocarpus siliculosus,http://bioinformatics.psb.ugent.be/orcae/overview/EctsiV2
